# Supplementary material for: Ferroptosis-related molecular patterns reveal immune escape, inflammatory development and lipid metabolism characteristics of the tumor microenvironment in acute myeloid leukemia
Source: Front Oncol. 2022 Nov 28;12:888570. doi: 10.3389/fonc.2022.888570 (PMC9742468; doi:10.3389/fonc.2022.888570)
Supplement: Supplementary file 2 [file DataSheet_2.xlsx]

## Sheet: S1
Table S1: Basic information of series used in this study
Series accession numbers	Platform used	No. of input patients	Survivval Outcome
GSE10358	Affymetrix Human Genome U133 Plus 2.0 Array	91	OS
GSE12417-GPL96	Affymetrix Human Genome U133A Array	163	OS
GSE12417-GPL570	Affymetrix Human Genome U133 Plus 2.0 Array	79	OS
GSE37642	Affymetrix Human Genome U133 Plus 2.0 Array	136	OS
GSE71014	Illumina HumanHT-12 V4.0	104	OS
GSE146173	Illumina RNAseq	246	OS
TCGA-LAML	Illumina RNAseq	173	OS

## Sheet: S2
Table S1: annotations of 60 FRGs
Ferroptosis-related genes	Full name
ACSL4	acyl-CoA synthetase long-chain family member 4
AKR1C1	aldo-keto reductase family 1 member C1
AKR1C2	aldo-keto reductase family 1 member C2
AKR1C3	aldo-keto reductase family 1 member C3
ALOX15	arachidonate 15-lipoxygenase
ALOX5	arachidonate 5-lipoxygenase
ALOX12	arachidonate 12-lipoxygenase
ATP5MC3	ATP synthase membrane subunit c locus 3
CARS	cysteinyl tRNA synthetase
CBS	cystathion ine beta synthase
CD44	CD44 molecule
CHAC1	ChaC glutathione- specific gamma-glutamyl cyclotransferase 1
CISD1	CDGSH iron sulfur domain 1
CS	citrate synthase
DPP4	dipeptidyl-dippeptidase-4
FANCD2	Fanconi anemia comple mentation group D2
GCLC	glutamate-cysteine ligase catalytic subunit
GCLM	glutamate-cysteine ligase modifier subunit
GLS2	glutaminase 2
GPX4	glutathio ne peroxidase 4
GSS	glutathione synthetase
HMGCR	3-hydroxy-3- methylglutaryl-CoA reductase
HSPB1	heat shock protein beta 1
CRYAB	heat shock protein beta 5
LPCAT3	lysophosp hatidylcholine acyltransferase 3
MT1G	metallothionein-1G
NCOA4	nuclear receptor coactiva tor 4
PTGS2	prostagla ndin-endoperoxide synthase 2
RPL8	ribosomal protein L8
SAT1	spermidine/spermine N1-acetyltra nsferase 1
SLC7A11	solute carrier family 7 member 11
FDFT1	farnesyl-diphosphate farnesyltransferase 1
TFRC	transferrin receptor
TP53	tumor protein 53
EMC2	ER membrane protein complex subunit 2
AIFM2	apoptosis inducing factor mitochondria associated 2
PHKG2	phospho rylase kinase ,g2
HSBP1	heat-shock 27-k Da protein 1
ACO1	aconitase 1
FTH1	ferritin heavy chain 1
STEAP3	six-transm embrane epithelial antigen of prostate 3
NFS1	cysteine desulfurase
ACSL3	acyl-CoA synthetase long-chain family member 3
ACACA	Acetyl-CoA carboxylase alpha
PEBP1	phosphatidy lethanolamine-binding protein 1
ZEB1	zinc finger E-box-binding homeobox 1
SQLE	squalene monooxygenase
FADS2	fatty acid desaturase 2/acyl-CoA 6-desaturase
NFE2L2	nuclear factor, erythroid 2 like 2
KEAP1	kelch-like ECH- associated protein 1
NQO1	quinone oxidoreductas e-1
NOX1	NADPH oxidase 1
ABCC1	ATP binding cassette subfamily C member 1
SLC1A5	solute carrier family 1 member 5
GOT1	glutamic-oxa loacetic transaminase 1
G6PD	glucose-6-phosphate dehydrogenas e
PGD	phosphoglycerate dehydrogenas e
IREB2	iron response element-binding protein 2
HMOX1	heme oxygenase 1
ACSF2	acyl-CoA synthetase family member 2

## Sheet: S3
Table S3: Spearman correlation analysis of the 60 FRGs
from	to	cor	pvalue	color	weight
ACSL4	CARS1	0.315635	2.34e-05	pink	1.89381
ACSL4	CISD1	0.326	1.2e-05	pink	1.956
ACSL4	CS	0.328133	1.05e-05	pink	1.9688
ACSL4	FANCD2	0.308487	3.64e-05	pink	1.85092
ACSL4	GCLC	0.512004	6.03e-13	pink	3.07202
ACSL4	HMGCR	0.552417	3.3e-15	pink	3.3145
ACSL4	HSPB1	-0.249942	0.000911734	blue	1.49965
ACSL4	LPCAT3	0.422173	7.24e-09	pink	2.53304
ACSL4	NCOA4	0.35	2.35e-06	pink	2.1
ACSL4	PTGS2	0.300237	5.99e-05	pink	1.80142
ACSL4	SAT1	0.31224	2.89e-05	pink	1.87344
ACSL4	TFRC	0.285394	0.000141215	pink	1.71237
ACSL4	EMC2	0.578517	7.7e-17	pink	3.4711
ACSL4	HSBP1	0.29644	7.49e-05	pink	1.77864
ACSL4	ACO1	0.346071	3.1e-06	pink	2.07643
ACSL4	FTH1	0.289818	0.000109882	pink	1.73891
ACSL4	ACSL3	0.494997	4.43e-12	pink	2.96998
ACSL4	ACACA	0.390074	1.13e-07	pink	2.34044
ACSL4	PEBP1	-0.310138	3.29e-05	blue	1.86083
ACSL4	SQLE	0.312163	2.9e-05	pink	1.87298
ACSL4	FADS2	0.259685	0.000560072	pink	1.55811
ACSL4	NFE2L2	0.556441	1.89e-15	pink	3.33865
ACSL4	NQO1	0.253449	0.000766723	pink	1.52069
ACSL4	IREB2	0.537341	2.5e-14	pink	3.22405
ACSL4	HMOX1	0.444429	9.05e-10	pink	2.66657
AKR1C1	AKR1C2	0.629004	1.92e-20	pink	3.77402
AKR1C1	AKR1C3	0.318788	1.91e-05	pink	1.91273
AKR1C1	CHAC1	0.289544	0.000111619	pink	1.73726
AKR1C1	GCLC	0.291632	9.9e-05	pink	1.74979
AKR1C1	GCLM	0.363685	8.73e-07	pink	2.18211
AKR1C1	CRYAB	0.277547	0.000218168	pink	1.66528
AKR1C1	LPCAT3	0.316697	2.19e-05	pink	1.90018
AKR1C1	TFRC	0.302882	5.11e-05	pink	1.81729
AKR1C1	ACO1	0.320892	1.67e-05	pink	1.92535
AKR1C1	FADS2	0.401566	4.36e-08	pink	2.40939
AKR1C1	KEAP1	0.280572	0.000184763	pink	1.68343
AKR1C1	GOT1	0.285029	0.000144146	pink	1.71017
AKR1C2	CD44	-0.254536	0.000726286	blue	1.52721
AKR1C2	CHAC1	0.249094	0.0009504	pink	1.49456
AKR1C2	GCLC	0.265284	0.000419692	pink	1.5917
AKR1C2	GCLM	0.26304	0.000471505	pink	1.57824
AKR1C2	CRYAB	0.287214	0.000127436	pink	1.72328
AKR1C2	LPCAT3	0.393413	8.58e-08	pink	2.36048
AKR1C2	AIFM2	0.347359	2.84e-06	pink	2.08415
AKR1C2	GOT1	0.273867	0.000266357	pink	1.6432
AKR1C3	GCLC	0.424782	5.72e-09	pink	2.54869
AKR1C3	GCLM	0.274483	0.000257655	pink	1.6469
AKR1C3	HMGCR	0.280556	0.000184934	pink	1.68333
AKR1C3	MT1G	-0.376347	3.34e-07	blue	2.25808
AKR1C3	TFRC	0.388906	1.24e-07	pink	2.33344
AKR1C3	TP53	0.268608	0.000352543	pink	1.61165
AKR1C3	ACO1	0.26924	0.000340978	pink	1.61544
AKR1C3	ACACA	0.415875	1.27e-08	pink	2.49525
AKR1C3	PEBP1	0.332493	7.84e-06	pink	1.99496
AKR1C3	ZEB1	0.455287	3.1e-10	pink	2.73172
AKR1C3	FADS2	0.486049	1.21e-11	pink	2.9163
AKR1C3	KEAP1	0.358596	1.27e-06	pink	2.15158
AKR1C3	ABCC1	0.601934	1.97e-18	pink	3.61161
AKR1C3	GOT1	0.298957	6.46e-05	pink	1.79374
AKR1C3	IREB2	0.376329	3.35e-07	pink	2.25797
ALOX15	AIFM2	-0.296446	7.49e-05	blue	1.77868
ALOX15	SLC1A5	0.254163	0.000739926	pink	1.52498
ALOX5	CARS1	0.514682	4.36e-13	pink	3.08809
ALOX5	GSS	0.302669	5.18e-05	pink	1.81602
ALOX5	HMGCR	0.263416	0.000462433	pink	1.58049
ALOX5	NCOA4	0.289627	0.000111086	pink	1.73776
ALOX5	PTGS2	0.407546	2.62e-08	pink	2.44528
ALOX5	SAT1	0.618202	1.28e-19	pink	3.70921
ALOX5	FDFT1	0.256215	0.00066767	pink	1.53729
ALOX5	PHKG2	0.422388	7.1e-09	pink	2.53433
ALOX5	FTH1	0.443368	1e-09	pink	2.66021
ALOX5	ACSL3	0.311985	2.93e-05	pink	1.87191
ALOX5	NFE2L2	0.409976	2.12e-08	pink	2.45986
ALOX5	SLC1A5	0.25262	0.00079894	pink	1.51572
ALOX5	G6PD	0.566921	4.26e-16	pink	3.40153
ALOX5	PGD	0.630608	1.44e-20	pink	3.78365
ALOX5	HMOX1	0.517113	3.24e-13	pink	3.10268
ALOX12	GLS2	0.29514	8.08e-05	pink	1.77084
ALOX12	ABCC1	0.302853	5.12e-05	pink	1.81712
ATP5MC3	CISD1	0.600525	2.48e-18	pink	3.60315
ATP5MC3	CS	0.476222	3.53e-11	pink	2.85733
ATP5MC3	FANCD2	0.288685	0.000117219	pink	1.73211
ATP5MC3	GPX4	0.479973	2.36e-11	pink	2.87984
ATP5MC3	GSS	0.585957	2.48e-17	pink	3.51574
ATP5MC3	LPCAT3	0.289354	0.000112836	pink	1.73612
ATP5MC3	MT1G	0.394335	7.95e-08	pink	2.36601
ATP5MC3	RPL8	0.306791	4.04e-05	pink	1.84074
ATP5MC3	FDFT1	0.326592	1.16e-05	pink	1.95955
ATP5MC3	TP53	0.365335	7.72e-07	pink	2.19201
ATP5MC3	HSBP1	0.420943	8.08e-09	pink	2.52566
ATP5MC3	STEAP3	0.350997	2.19e-06	pink	2.10598
ATP5MC3	NFS1	0.458845	2.17e-10	pink	2.75307
ATP5MC3	ACSL3	0.268248	0.000359316	pink	1.60949
ATP5MC3	PEBP1	0.396279	6.77e-08	pink	2.37768
ATP5MC3	ZEB1	-0.260702	0.000531724	blue	1.56421
ATP5MC3	SQLE	0.261643	0.000506682	pink	1.56986
ATP5MC3	KEAP1	0.44997	5.27e-10	pink	2.69982
ATP5MC3	NQO1	0.352806	1.93e-06	pink	2.11684
ATP5MC3	SLC1A5	0.362352	9.63e-07	pink	2.17411
ATP5MC3	GOT1	0.446972	7.07e-10	pink	2.68183
ATP5MC3	G6PD	0.28444	0.000148987	pink	1.70664
ATP5MC3	PGD	0.311257	3.07e-05	pink	1.86754
ATP5MC3	ACSF2	0.271901	0.00029598	pink	1.63141
CARS1	CBS	0.299139	6.39e-05	pink	1.79483
CARS1	CD44	0.26677	0.000388324	pink	1.60062
CARS1	CS	0.449632	5.44e-10	pink	2.69779
CARS1	FANCD2	0.252973	0.000785069	pink	1.51784
CARS1	GCLC	0.291991	9.7e-05	pink	1.75195
CARS1	GLS2	0.288417	0.000119022	pink	1.7305
CARS1	GPX4	0.404875	3.29e-08	pink	2.42925
CARS1	GSS	0.386572	1.49e-07	pink	2.31943
CARS1	HMGCR	0.562704	7.8e-16	pink	3.37623
CARS1	LPCAT3	0.4398	1.41e-09	pink	2.6388
CARS1	NCOA4	0.342272	4.04e-06	pink	2.05363
CARS1	PTGS2	0.27068	0.000315896	pink	1.62408
CARS1	SAT1	0.469153	7.48e-11	pink	2.81492
CARS1	FDFT1	0.49277	5.7e-12	pink	2.95662
CARS1	AIFM2	0.323064	1.46e-05	pink	1.93838
CARS1	PHKG2	0.455962	2.9e-10	pink	2.73577
CARS1	ACO1	0.426811	4.75e-09	pink	2.56087
CARS1	FTH1	0.398913	5.44e-08	pink	2.39348
CARS1	NFS1	0.407531	2.62e-08	pink	2.44518
CARS1	ACSL3	0.486289	1.18e-11	pink	2.91774
CARS1	ACACA	0.275005	0.000250482	pink	1.65003
CARS1	SQLE	0.261159	0.000519419	pink	1.56695
CARS1	FADS2	0.267912	0.000365726	pink	1.60747
CARS1	NFE2L2	0.561219	9.63e-16	pink	3.36731
CARS1	KEAP1	0.429847	3.59e-09	pink	2.57908
CARS1	NQO1	0.329897	9.32e-06	pink	1.97938
CARS1	ABCC1	0.379169	2.68e-07	pink	2.27502
CARS1	SLC1A5	0.388675	1.26e-07	pink	2.33205
CARS1	GOT1	0.333297	7.43e-06	pink	1.99978
CARS1	G6PD	0.643127	1.42e-21	pink	3.85876
CARS1	PGD	0.50619	1.21e-12	pink	3.03714
CARS1	IREB2	0.318463	1.95e-05	pink	1.91078
CARS1	HMOX1	0.43956	1.44e-09	pink	2.63736
CARS1	ACSF2	0.378967	2.73e-07	pink	2.2738
CBS	CHAC1	0.442228	1.12e-09	pink	2.65337
CBS	GCLM	0.249234	0.000943878	pink	1.49541
CBS	GLS2	0.427186	4.59e-09	pink	2.56312
CBS	ACO1	0.350585	2.26e-06	pink	2.10351
CBS	ZEB1	0.35542	1.6e-06	pink	2.13252
CBS	NFE2L2	0.250087	0.000905266	pink	1.50052
CBS	KEAP1	0.374299	3.91e-07	pink	2.24579
CBS	ABCC1	0.298434	6.66e-05	pink	1.7906
CBS	SLC1A5	0.249085	0.000950812	pink	1.49451
CD44	PTGS2	0.295344	7.99e-05	pink	1.77206
CD44	G6PD	0.329113	9.81e-06	pink	1.97468
CD44	IREB2	0.262822	0.00047684	pink	1.57693
CD44	ACSF2	0.260983	0.000524122	pink	1.5659
CHAC1	GCLM	0.324228	1.35e-05	pink	1.94537
CHAC1	HSPB1	0.316912	2.16e-05	pink	1.90147
CHAC1	SLC7A11	0.35612	1.52e-06	pink	2.13672
CHAC1	ACO1	0.296387	7.51e-05	pink	1.77832
CHAC1	SQLE	0.251314	0.000852238	pink	1.50788
CHAC1	FADS2	0.256866	0.000646123	pink	1.5412
CHAC1	KEAP1	0.281933	0.00017135	pink	1.6916
CHAC1	SLC1A5	0.471334	5.95e-11	pink	2.828
CISD1	CS	0.361738	1.01e-06	pink	2.17043
CISD1	GPX4	0.255043	0.000708105	pink	1.53026
CISD1	GSS	0.343073	3.82e-06	pink	2.05844
CISD1	HMGCR	0.272165	0.000291829	pink	1.63299
CISD1	LPCAT3	0.248916	0.000958676	pink	1.4935
CISD1	FDFT1	0.274195	0.000261692	pink	1.64517
CISD1	TP53	0.27859	0.000206062	pink	1.67154
CISD1	EMC2	0.388842	1.24e-07	pink	2.33305
CISD1	HSBP1	0.384039	1.83e-07	pink	2.30423
CISD1	ACO1	0.355414	1.6e-06	pink	2.13249
CISD1	NFS1	0.392286	9.41e-08	pink	2.35372
CISD1	ACSL3	0.261381	0.000513545	pink	1.56828
CISD1	PEBP1	0.262724	0.000479261	pink	1.57634
CISD1	SQLE	0.309505	3.42e-05	pink	1.85703
CISD1	KEAP1	0.285191	0.000142839	pink	1.71115
CISD1	NQO1	0.316331	2.24e-05	pink	1.89799
CISD1	SLC1A5	0.330643	8.87e-06	pink	1.98386
CISD1	GOT1	0.351832	2.07e-06	pink	2.11099
CS	FANCD2	0.486989	1.09e-11	pink	2.92194
CS	GCLC	0.419574	9.14e-09	pink	2.51744
CS	GLS2	0.269604	0.000334472	pink	1.61762
CS	GPX4	0.282784	0.000163431	pink	1.69671
CS	GSS	0.475464	3.83e-11	pink	2.85279
CS	HMGCR	0.51166	6.28e-13	pink	3.06996
CS	LPCAT3	0.281717	0.000173421	pink	1.6903
CS	NCOA4	0.310633	3.19e-05	pink	1.8638
CS	FDFT1	0.417442	1.1e-08	pink	2.50465
CS	TP53	0.428208	4.18e-09	pink	2.56925
CS	PHKG2	0.328036	1.05e-05	pink	1.96822
CS	HSBP1	0.299901	6.11e-05	pink	1.7994
CS	ACO1	0.318154	1.99e-05	pink	1.90892
CS	STEAP3	0.32381	1.39e-05	pink	1.94286
CS	NFS1	0.367995	6.32e-07	pink	2.20797
CS	ACSL3	0.448798	5.91e-10	pink	2.69279
CS	ACACA	0.601068	2.27e-18	pink	3.60641
CS	PEBP1	0.342417	4e-06	pink	2.0545
CS	SQLE	0.334761	6.74e-06	pink	2.00856
CS	NFE2L2	0.255776	0.000682537	pink	1.53466
CS	KEAP1	0.434424	2.35e-09	pink	2.60654
CS	NQO1	0.352685	1.95e-06	pink	2.11611
CS	ABCC1	0.303703	4.87e-05	pink	1.82222
CS	SLC1A5	0.273516	0.000271429	pink	1.6411
CS	GOT1	0.425088	5.56e-09	pink	2.55053
CS	G6PD	0.343641	3.68e-06	pink	2.06185
CS	PGD	0.289283	0.00011329	pink	1.7357
CS	IREB2	0.555456	2.16e-15	pink	3.33273
CS	ACSF2	0.381801	2.18e-07	pink	2.29081
DPP4	GCLC	0.254607	0.000723683	pink	1.52764
DPP4	GCLM	0.305248	4.43e-05	pink	1.83149
DPP4	TFRC	0.281837	0.000172272	pink	1.69102
DPP4	ZEB1	0.275808	0.000239828	pink	1.65485
FANCD2	GCLC	0.528722	7.6e-14	pink	3.17233
FANCD2	GSS	0.365367	7.7e-07	pink	2.1922
FANCD2	HMGCR	0.404747	3.33e-08	pink	2.42848
FANCD2	LPCAT3	0.268218	0.000359878	pink	1.60931
FANCD2	FDFT1	0.335081	6.6e-06	pink	2.01048
FANCD2	TFRC	0.412331	1.73e-08	pink	2.47399
FANCD2	TP53	0.320028	1.77e-05	pink	1.92017
FANCD2	EMC2	0.401544	4.37e-08	pink	2.40927
FANCD2	PHKG2	0.262379	0.00048786	pink	1.57427
FANCD2	ACO1	0.344841	3.38e-06	pink	2.06904
FANCD2	STEAP3	0.270764	0.00031448	pink	1.62459
FANCD2	NFS1	0.358165	1.31e-06	pink	2.14899
FANCD2	ACSL3	0.393655	8.41e-08	pink	2.36193
FANCD2	ACACA	0.503584	1.64e-12	pink	3.0215
FANCD2	PEBP1	0.261054	0.000522228	pink	1.56632
FANCD2	FADS2	0.290935	0.000103071	pink	1.74561
FANCD2	NFE2L2	0.357985	1.33e-06	pink	2.14791
FANCD2	KEAP1	0.348384	2.64e-06	pink	2.0903
FANCD2	SLC1A5	0.30883	3.56e-05	pink	1.85298
FANCD2	GOT1	0.40975	2.17e-08	pink	2.4585
FANCD2	IREB2	0.493325	5.35e-12	pink	2.95995
GCLC	GCLM	0.498622	2.92e-12	pink	2.99173
GCLC	GLS2	0.284799	0.000146021	pink	1.70879
GCLC	HMGCR	0.415739	1.28e-08	pink	2.49444
GCLC	LPCAT3	0.488431	9.29e-12	pink	2.93059
GCLC	TFRC	0.533231	4.26e-14	pink	3.19939
GCLC	TP53	0.273038	0.000278499	pink	1.63823
GCLC	EMC2	0.471955	5.57e-11	pink	2.83173
GCLC	AIFM2	0.292591	9.37e-05	pink	1.75554
GCLC	ACO1	0.466176	1.02e-10	pink	2.79705
GCLC	STEAP3	0.349499	2.44e-06	pink	2.09699
GCLC	NFS1	0.314986	2.43e-05	pink	1.88992
GCLC	ACSL3	0.364525	8.2e-07	pink	2.18715
GCLC	ACACA	0.434665	2.29e-09	pink	2.60799
GCLC	FADS2	0.364807	8.03e-07	pink	2.18884
GCLC	NFE2L2	0.436514	1.93e-09	pink	2.61909
GCLC	KEAP1	0.398295	5.73e-08	pink	2.38977
GCLC	ABCC1	0.375196	3.65e-07	pink	2.25118
GCLC	SLC1A5	0.301825	5.45e-05	pink	1.81095
GCLC	GOT1	0.388343	1.3e-07	pink	2.33006
GCLC	IREB2	0.581588	4.84e-17	pink	3.48953
GCLM	HMGCR	0.248426	0.00098187	pink	1.49056
GCLM	CRYAB	0.266406	0.000395795	pink	1.59844
GCLM	LPCAT3	0.46118	1.71e-10	pink	2.76708
GCLM	PTGS2	0.304271	4.7e-05	pink	1.82562
GCLM	SLC7A11	0.261017	0.000523209	pink	1.5661
GCLM	TFRC	0.472249	5.4e-11	pink	2.83349
GCLM	EMC2	0.461409	1.67e-10	pink	2.76845
GCLM	AIFM2	0.28952	0.00011177	pink	1.73712
GCLM	ACO1	0.565524	5.21e-16	pink	3.39315
GCLM	NFS1	0.29113	0.00010192	pink	1.74678
GCLM	ACSL3	0.306234	4.18e-05	pink	1.8374
GCLM	ZEB1	0.30215	5.34e-05	pink	1.8129
GCLM	SQLE	0.266885	0.000386	pink	1.60131
GCLM	FADS2	0.371908	4.7e-07	pink	2.23145
GCLM	NFE2L2	0.462515	1.49e-10	pink	2.77509
GCLM	KEAP1	0.284248	0.000150603	pink	1.70549
GCLM	ABCC1	0.253159	0.000777846	pink	1.51895
GCLM	SLC1A5	0.350343	2.3e-06	pink	2.10206
GCLM	GOT1	0.2513	0.00085282	pink	1.5078
GLS2	HMGCR	0.324285	1.35e-05	pink	1.94571
GLS2	TFRC	0.265207	0.000421375	pink	1.59124
GLS2	ACO1	0.421082	7.98e-09	pink	2.52649
GLS2	ACACA	0.393982	8.19e-08	pink	2.36389
GLS2	PEBP1	0.26229	0.000490104	pink	1.57374
GLS2	ZEB1	0.448699	5.97e-10	pink	2.6922
GLS2	NFE2L2	0.288299	0.000119823	pink	1.72979
GLS2	KEAP1	0.393495	8.52e-08	pink	2.36097
GLS2	ABCC1	0.478674	2.71e-11	pink	2.87204
GLS2	IREB2	0.400236	4.87e-08	pink	2.40142
GLS2	ACSF2	0.301583	5.52e-05	pink	1.8095
GPX4	GSS	0.515042	4.17e-13	pink	3.09025
GPX4	HSPB1	0.433716	2.51e-09	pink	2.60229
GPX4	LPCAT3	0.290534	0.000105468	pink	1.7432
GPX4	RPL8	0.545283	8.7e-15	pink	3.2717
GPX4	SAT1	0.268035	0.000363361	pink	1.60821
GPX4	FDFT1	0.292775	9.27e-05	pink	1.75665
GPX4	PHKG2	0.418672	9.9e-09	pink	2.51203
GPX4	FTH1	0.37154	4.83e-07	pink	2.22924
GPX4	STEAP3	0.302684	5.17e-05	pink	1.8161
GPX4	NFS1	0.363759	8.68e-07	pink	2.18255
GPX4	PEBP1	0.282693	0.000164263	pink	1.69616
GPX4	KEAP1	0.546905	6.99e-15	pink	3.28143
GPX4	SLC1A5	0.410998	1.94e-08	pink	2.46599
GPX4	GOT1	0.304681	4.59e-05	pink	1.82809
GPX4	G6PD	0.59651	4.73e-18	pink	3.57906
GPX4	PGD	0.289984	0.000108846	pink	1.7399
GPX4	HMOX1	0.272698	0.000283612	pink	1.63619
GPX4	ACSF2	0.424324	5.96e-09	pink	2.54594
GSS	HMGCR	0.289827	0.000109828	pink	1.73896
GSS	HSPB1	0.37773	3e-07	pink	2.26638
GSS	LPCAT3	0.356251	1.51e-06	pink	2.13751
GSS	MT1G	0.281962	0.000171078	pink	1.69177
GSS	NCOA4	0.263503	0.00046035	pink	1.58102
GSS	RPL8	0.352985	1.9e-06	pink	2.11791
GSS	FDFT1	0.418926	9.68e-09	pink	2.51355
GSS	TP53	0.403374	3.74e-08	pink	2.42024
GSS	PHKG2	0.441344	1.22e-09	pink	2.64806
GSS	HSBP1	0.260901	0.000526335	pink	1.56541
GSS	ACO1	0.29456	8.36e-05	pink	1.76736
GSS	STEAP3	0.402853	3.91e-08	pink	2.41712
GSS	NFS1	0.544946	9.1e-15	pink	3.26968
GSS	ACSL3	0.309886	3.34e-05	pink	1.85932
GSS	ACACA	0.300808	5.79e-05	pink	1.80485
GSS	PEBP1	0.389312	1.2e-07	pink	2.33587
GSS	FADS2	0.388103	1.32e-07	pink	2.32862
GSS	KEAP1	0.453282	3.79e-10	pink	2.71969
GSS	NQO1	0.483916	1.53e-11	pink	2.9035
GSS	SLC1A5	0.384713	1.73e-07	pink	2.30828
GSS	GOT1	0.491187	6.82e-12	pink	2.94712
GSS	G6PD	0.43569	2.08e-09	pink	2.61414
GSS	PGD	0.478908	2.65e-11	pink	2.87345
GSS	ACSF2	0.446191	7.63e-10	pink	2.67715
HMGCR	LPCAT3	0.274169	0.000262054	pink	1.64501
HMGCR	NCOA4	0.52273	1.62e-13	pink	3.13638
HMGCR	PTGS2	0.3345	6.86e-06	pink	2.007
HMGCR	FDFT1	0.571729	2.11e-16	pink	3.43037
HMGCR	TP53	0.302185	5.33e-05	pink	1.81311
HMGCR	EMC2	0.402529	4.02e-08	pink	2.41517
HMGCR	PHKG2	0.279952	0.000191202	pink	1.67971
HMGCR	ACO1	0.561225	9.62e-16	pink	3.36735
HMGCR	STEAP3	0.283102	0.000160566	pink	1.69861
HMGCR	NFS1	0.358394	1.29e-06	pink	2.15037
HMGCR	ACSL3	0.588521	1.67e-17	pink	3.53113
HMGCR	ACACA	0.679615	8.71e-25	pink	4.07769
HMGCR	ZEB1	0.339796	4.79e-06	pink	2.03878
HMGCR	SQLE	0.587582	1.93e-17	pink	3.52549
HMGCR	FADS2	0.439898	1.4e-09	pink	2.63939
HMGCR	NFE2L2	0.603955	1.41e-18	pink	3.62373
HMGCR	KEAP1	0.378859	2.75e-07	pink	2.27316
HMGCR	NQO1	0.315696	2.33e-05	pink	1.89418
HMGCR	ABCC1	0.450228	5.13e-10	pink	2.70137
HMGCR	SLC1A5	0.32468	1.31e-05	pink	1.94808
HMGCR	GOT1	0.386752	1.47e-07	pink	2.32051
HMGCR	G6PD	0.26933	0.000339356	pink	1.61598
HMGCR	PGD	0.377932	2.96e-07	pink	2.26759
HMGCR	IREB2	0.662932	2.92e-23	pink	3.97759
HMGCR	ACSF2	0.282654	0.000164621	pink	1.69592
HSPB1	MT1G	0.300225	5.99e-05	pink	1.80135
HSPB1	RPL8	0.396179	6.83e-08	pink	2.37707
HSPB1	FDFT1	0.326179	1.19e-05	pink	1.95708
HSPB1	TFRC	-0.26211	0.000494646	blue	1.57266
HSPB1	SQLE	0.309316	3.46e-05	pink	1.8559
HSPB1	KEAP1	0.323768	1.39e-05	pink	1.94261
HSPB1	SLC1A5	0.325315	1.26e-05	pink	1.95189
HSPB1	ACSF2	0.36878	5.96e-07	pink	2.21268
CRYAB	TFRC	0.266965	0.000384389	pink	1.60179
CRYAB	KEAP1	0.278786	0.000203858	pink	1.67272
LPCAT3	SAT1	0.253544	0.000763101	pink	1.52126
LPCAT3	EMC2	0.419623	9.1e-09	pink	2.51774
LPCAT3	AIFM2	0.517947	2.92e-13	pink	3.10768
LPCAT3	ACO1	0.342632	3.94e-06	pink	2.05579
LPCAT3	FTH1	0.441414	1.21e-09	pink	2.64848
LPCAT3	STEAP3	0.265374	0.000417715	pink	1.59225
LPCAT3	NFS1	0.482312	1.83e-11	pink	2.89387
LPCAT3	ACSL3	0.370969	5.05e-07	pink	2.22581
LPCAT3	SQLE	0.277345	0.000220584	pink	1.66407
LPCAT3	FADS2	0.388702	1.26e-07	pink	2.33221
LPCAT3	NFE2L2	0.373542	4.15e-07	pink	2.24125
LPCAT3	KEAP1	0.365176	7.81e-07	pink	2.19106
LPCAT3	NQO1	0.401493	4.38e-08	pink	2.40896
LPCAT3	SLC1A5	0.319519	1.83e-05	pink	1.91711
LPCAT3	GOT1	0.414713	1.41e-08	pink	2.48828
LPCAT3	G6PD	0.494503	4.68e-12	pink	2.96702
LPCAT3	PGD	0.353191	1.88e-06	pink	2.11915
LPCAT3	HMOX1	0.448291	6.21e-10	pink	2.68975
LPCAT3	ACSF2	0.260745	0.000530557	pink	1.56447
MT1G	NFS1	0.256713	0.000651125	pink	1.54028
MT1G	ZEB1	-0.308888	3.55e-05	blue	1.85333
MT1G	ABCC1	-0.258382	0.000598445	blue	1.55029
NCOA4	FDFT1	0.285654	0.000139167	pink	1.71392
NCOA4	EMC2	0.2949	8.19e-05	pink	1.7694
NCOA4	PHKG2	0.283479	0.000157221	pink	1.70087
NCOA4	HSBP1	0.319922	1.78e-05	pink	1.91953
NCOA4	ACO1	0.417722	1.08e-08	pink	2.50633
NCOA4	NFS1	0.253511	0.00076434	pink	1.52107
NCOA4	ACSL3	0.282461	0.000166402	pink	1.69476
NCOA4	ACACA	0.329729	9.42e-06	pink	1.97837
NCOA4	NFE2L2	0.493334	5.35e-12	pink	2.96001
NCOA4	NQO1	0.257294	0.000632313	pink	1.54377
NCOA4	PGD	0.423408	6.47e-09	pink	2.54045
NCOA4	IREB2	0.408961	2.32e-08	pink	2.45376
PTGS2	SAT1	0.435915	2.04e-09	pink	2.61549
PTGS2	EMC2	0.272685	0.000283822	pink	1.63611
PTGS2	ACO1	0.313971	2.59e-05	pink	1.88383
PTGS2	FTH1	0.422023	7.34e-09	pink	2.53214
PTGS2	ZEB1	0.270631	0.000316716	pink	1.62379
PTGS2	SQLE	0.250089	0.000905179	pink	1.50053
PTGS2	NFE2L2	0.346728	2.97e-06	pink	2.08037
PTGS2	SLC1A5	0.346411	3.03e-06	pink	2.07846
PTGS2	G6PD	0.315885	2.3e-05	pink	1.89531
PTGS2	HMOX1	0.374974	3.72e-07	pink	2.24984
RPL8	FDFT1	0.393277	8.67e-08	pink	2.35966
RPL8	PEBP1	0.521503	1.88e-13	pink	3.12902
RPL8	KEAP1	0.431541	3.07e-09	pink	2.58924
RPL8	ACSF2	0.303424	4.95e-05	pink	1.82054
SAT1	HSBP1	0.338451	5.25e-06	pink	2.03071
SAT1	FTH1	0.692628	4.77e-26	pink	4.15577
SAT1	ACSL3	0.390729	1.07e-07	pink	2.34437
SAT1	PEBP1	-0.291764	9.83e-05	blue	1.75058
SAT1	NFE2L2	0.359644	1.18e-06	pink	2.15786
SAT1	NOX1	-0.280511	0.000185388	blue	1.68307
SAT1	G6PD	0.582109	4.47e-17	pink	3.49265
SAT1	PGD	0.522765	1.61e-13	pink	3.13659
SAT1	HMOX1	0.717844	1.08e-28	pink	4.30706
SLC7A11	TFRC	0.356579	1.47e-06	pink	2.13947
FDFT1	PHKG2	0.313907	2.6e-05	pink	1.88344
FDFT1	ACO1	0.441554	1.19e-09	pink	2.64933
FDFT1	STEAP3	0.249644	0.00092516	pink	1.49786
FDFT1	NFS1	0.394285	7.99e-08	pink	2.36571
FDFT1	ACSL3	0.338304	5.3e-06	pink	2.02982
FDFT1	ACACA	0.457856	2.4e-10	pink	2.74714
FDFT1	PEBP1	0.3896	1.17e-07	pink	2.3376
FDFT1	SQLE	0.644405	1.12e-21	pink	3.86643
FDFT1	FADS2	0.409099	2.29e-08	pink	2.45459
FDFT1	NFE2L2	0.328648	1.01e-05	pink	1.97189
FDFT1	KEAP1	0.437499	1.76e-09	pink	2.62499
FDFT1	NQO1	0.273488	0.000271844	pink	1.64093
FDFT1	ABCC1	0.360067	1.14e-06	pink	2.1604
FDFT1	SLC1A5	0.367237	6.7e-07	pink	2.20342
FDFT1	GOT1	0.369035	5.85e-07	pink	2.21421
FDFT1	G6PD	0.279676	0.000194128	pink	1.67806
FDFT1	PGD	0.373936	4.03e-07	pink	2.24361
FDFT1	IREB2	0.326193	1.19e-05	pink	1.95716
FDFT1	ACSF2	0.259089	0.000577338	pink	1.55453
TFRC	EMC2	0.332067	8.07e-06	pink	1.9924
TFRC	ACO1	0.376058	3.42e-07	pink	2.25635
TFRC	ACACA	0.359263	1.21e-06	pink	2.15558
TFRC	ZEB1	0.353557	1.83e-06	pink	2.12134
TFRC	FADS2	0.288035	0.000121638	pink	1.72821
TFRC	ABCC1	0.301239	5.64e-05	pink	1.80743
TFRC	IREB2	0.387183	1.42e-07	pink	2.3231
TP53	STEAP3	0.37697	3.18e-07	pink	2.26182
TP53	NFS1	0.296932	7.28e-05	pink	1.78159
TP53	ACACA	0.420145	8.68e-09	pink	2.52087
TP53	PEBP1	0.359677	1.17e-06	pink	2.15806
TP53	FADS2	0.283153	0.000160103	pink	1.69892
TP53	KEAP1	0.378633	2.8e-07	pink	2.2718
TP53	NQO1	0.322259	1.53e-05	pink	1.93356
TP53	GOT1	0.401843	4.26e-08	pink	2.41106
TP53	IREB2	0.295231	8.04e-05	pink	1.77139
TP53	ACSF2	0.349109	2.51e-06	pink	2.09465
EMC2	AIFM2	0.29435	8.46e-05	pink	1.7661
EMC2	ACO1	0.496423	3.76e-12	pink	2.97854
EMC2	NFS1	0.349833	2.38e-06	pink	2.099
EMC2	ACSL3	0.399479	5.19e-08	pink	2.39688
EMC2	ACACA	0.362527	9.51e-07	pink	2.17516
EMC2	SQLE	0.48266	1.76e-11	pink	2.89596
EMC2	NFE2L2	0.519071	2.55e-13	pink	3.11442
EMC2	IREB2	0.509861	7.8e-13	pink	3.05916
AIFM2	FTH1	0.289706	0.00011059	pink	1.73823
AIFM2	NFS1	0.400765	4.66e-08	pink	2.40459
AIFM2	ACSL3	0.282359	0.000167347	pink	1.69415
AIFM2	NFE2L2	0.25766	0.000620738	pink	1.54596
AIFM2	NQO1	0.290656	0.000104732	pink	1.74394
AIFM2	GOT1	0.341989	4.12e-06	pink	2.05193
AIFM2	G6PD	0.348055	2.7e-06	pink	2.08833
AIFM2	HMOX1	0.297299	7.12e-05	pink	1.78379
PHKG2	HSBP1	0.298222	6.74e-05	pink	1.78933
PHKG2	NFS1	0.414068	1.49e-08	pink	2.48441
PHKG2	KEAP1	0.38204	2.14e-07	pink	2.29224
PHKG2	GOT1	0.276152	0.000235382	pink	1.65691
PHKG2	G6PD	0.477377	3.12e-11	pink	2.86426
PHKG2	PGD	0.401799	4.27e-08	pink	2.41079
PHKG2	ACSF2	0.293191	9.05e-05	pink	1.75914
HSBP1	NFS1	0.27854	0.000206628	pink	1.67124
HSBP1	ACSL3	0.269502	0.00033628	pink	1.61701
HSBP1	ZEB1	-0.288886	0.000115883	blue	1.73332
HSBP1	NQO1	0.344886	3.37e-06	pink	2.06932
HSBP1	G6PD	0.325787	1.22e-05	pink	1.95472
HSBP1	PGD	0.432093	2.92e-09	pink	2.59256
HSBP1	HMOX1	0.319622	1.82e-05	pink	1.91773
ACO1	STEAP3	0.26114	0.00051994	pink	1.56684
ACO1	NFS1	0.402179	4.14e-08	pink	2.41307
ACO1	ACSL3	0.483873	1.54e-11	pink	2.90324
ACO1	ACACA	0.483546	1.6e-11	pink	2.90128
ACO1	ZEB1	0.370826	5.1e-07	pink	2.22496
ACO1	SQLE	0.464127	1.26e-10	pink	2.78476
ACO1	FADS2	0.352141	2.02e-06	pink	2.11285
ACO1	NFE2L2	0.638928	3.13e-21	pink	3.83357
ACO1	KEAP1	0.409765	2.16e-08	pink	2.45859
ACO1	ABCC1	0.386825	1.46e-07	pink	2.32095
ACO1	SLC1A5	0.36989	5.48e-07	pink	2.21934
ACO1	GOT1	0.351388	2.13e-06	pink	2.10833
ACO1	IREB2	0.49708	3.49e-12	pink	2.98248
FTH1	ACACA	-0.295522	7.9e-05	blue	1.77313
FTH1	PEBP1	-0.409949	2.13e-08	blue	2.45969
FTH1	G6PD	0.561811	8.86e-16	pink	3.37087
FTH1	PGD	0.278048	0.000212276	pink	1.66829
FTH1	HMOX1	0.788812	5.49e-38	pink	4.73287
STEAP3	NFS1	0.368373	6.15e-07	pink	2.21024
STEAP3	ACACA	0.292773	9.27e-05	pink	1.75664
STEAP3	FADS2	0.357012	1.42e-06	pink	2.14207
STEAP3	KEAP1	0.430252	3.46e-09	pink	2.58151
STEAP3	SLC1A5	0.394408	7.9e-08	pink	2.36645
STEAP3	GOT1	0.341431	4.28e-06	pink	2.04859
STEAP3	PGD	0.270458	0.000319639	pink	1.62275
NFS1	ACSL3	0.326464	1.17e-05	pink	1.95878
NFS1	SQLE	0.311285	3.06e-05	pink	1.86771
NFS1	NFE2L2	0.350627	2.25e-06	pink	2.10376
NFS1	KEAP1	0.384959	1.7e-07	pink	2.30976
NFS1	NQO1	0.285806	0.000137982	pink	1.71484
NFS1	SLC1A5	0.266314	0.000397713	pink	1.59788
NFS1	GOT1	0.595389	5.65e-18	pink	3.57233
NFS1	G6PD	0.366282	7.19e-07	pink	2.19769
NFS1	PGD	0.391832	9.76e-08	pink	2.35099
ACSL3	ACACA	0.425273	5.47e-09	pink	2.55164
ACSL3	SQLE	0.415383	1.33e-08	pink	2.4923
ACSL3	NFE2L2	0.616743	1.65e-19	pink	3.70046
ACSL3	NQO1	0.291459	0.00010001	pink	1.74876
ACSL3	G6PD	0.303682	4.87e-05	pink	1.82209
ACSL3	PGD	0.361879	9.98e-07	pink	2.17127
ACSL3	IREB2	0.477679	3.02e-11	pink	2.86608
ACSL3	HMOX1	0.357214	1.4e-06	pink	2.14328
ACACA	PEBP1	0.353113	1.89e-06	pink	2.11868
ACACA	ZEB1	0.421048	8.01e-09	pink	2.52629
ACACA	SQLE	0.49236	5.97e-12	pink	2.95416
ACACA	FADS2	0.449626	5.45e-10	pink	2.69776
ACACA	NFE2L2	0.353509	1.83e-06	pink	2.12105
ACACA	KEAP1	0.380786	2.36e-07	pink	2.28471
ACACA	NQO1	0.315043	2.42e-05	pink	1.89026
ACACA	ABCC1	0.527432	8.95e-14	pink	3.16459
ACACA	GOT1	0.464264	1.24e-10	pink	2.78558
ACACA	IREB2	0.625382	3.66e-20	pink	3.75229
ACACA	ACSF2	0.302357	5.27e-05	pink	1.81414
PEBP1	FADS2	0.257115	0.000638047	pink	1.54269
PEBP1	KEAP1	0.501687	2.05e-12	pink	3.01012
PEBP1	ABCC1	0.279232	0.00019893	pink	1.67539
PEBP1	GOT1	0.370443	5.26e-07	pink	2.22266
PEBP1	HMOX1	-0.438377	1.62e-09	blue	2.63026
ZEB1	SQLE	0.292549	9.39e-05	pink	1.7553
ZEB1	FADS2	0.308968	3.53e-05	pink	1.85381
ZEB1	NFE2L2	0.250738	0.000876764	pink	1.50443
ZEB1	ABCC1	0.616944	1.6e-19	pink	3.70167
ZEB1	IREB2	0.399339	5.25e-08	pink	2.39603
SQLE	FADS2	0.482327	1.82e-11	pink	2.89396
SQLE	NFE2L2	0.333591	7.29e-06	pink	2.00155
SQLE	ABCC1	0.319595	1.82e-05	pink	1.91757
SQLE	SLC1A5	0.359065	1.23e-06	pink	2.15439
SQLE	GOT1	0.285252	0.000142347	pink	1.71151
SQLE	IREB2	0.360825	1.08e-06	pink	2.16495
FADS2	KEAP1	0.512947	5.38e-13	pink	3.07768
FADS2	NQO1	0.306089	4.21e-05	pink	1.83653
FADS2	ABCC1	0.423142	6.63e-09	pink	2.53885
FADS2	SLC1A5	0.501845	2.01e-12	pink	3.01107
FADS2	GOT1	0.411072	1.93e-08	pink	2.46643
FADS2	ACSF2	0.249381	0.000937119	pink	1.49629
NFE2L2	KEAP1	0.256891	0.000645305	pink	1.54135
NFE2L2	NQO1	0.268025	0.000363557	pink	1.60815
NFE2L2	ABCC1	0.25929	0.000571472	pink	1.55574
NFE2L2	G6PD	0.279818	0.000192612	pink	1.67891
NFE2L2	PGD	0.421232	7.88e-09	pink	2.52739
NFE2L2	IREB2	0.533874	3.92e-14	pink	3.20324
NFE2L2	HMOX1	0.391533	1e-07	pink	2.3492
KEAP1	ABCC1	0.493843	5.05e-12	pink	2.96306
KEAP1	SLC1A5	0.629551	1.74e-20	pink	3.77731
KEAP1	GOT1	0.478365	2.81e-11	pink	2.87019
KEAP1	G6PD	0.437359	1.78e-09	pink	2.62415
KEAP1	PGD	0.250134	0.000903174	pink	1.5008
KEAP1	IREB2	0.310496	3.22e-05	pink	1.86297
KEAP1	ACSF2	0.494532	4.67e-12	pink	2.96719
NQO1	GOT1	0.371762	4.75e-07	pink	2.23057
NQO1	G6PD	0.321926	1.57e-05	pink	1.93155
NQO1	PGD	0.418576	9.99e-09	pink	2.51145
NQO1	ACSF2	0.393448	8.55e-08	pink	2.36069
ABCC1	SLC1A5	0.273953	0.000265125	pink	1.64372
ABCC1	GOT1	0.295298	8.01e-05	pink	1.77179
ABCC1	IREB2	0.516197	3.62e-13	pink	3.09718
ABCC1	ACSF2	0.386068	1.55e-07	pink	2.31641
SLC1A5	G6PD	0.32452	1.33e-05	pink	1.94712
SLC1A5	ACSF2	0.304033	4.77e-05	pink	1.8242
GOT1	PGD	0.284925	0.000144992	pink	1.70955
GOT1	ACSF2	0.273884	0.000266115	pink	1.6433
G6PD	PGD	0.589265	1.48e-17	pink	3.53559
G6PD	HMOX1	0.5723	1.94e-16	pink	3.4338
G6PD	ACSF2	0.386	1.56e-07	pink	2.316
PGD	HMOX1	0.426355	4.95e-09	pink	2.55813

## Sheet: S4
Table S4: Univariate Cox regression analysis of the 60 FRGs
id	HR	HR.95L	HR.95H	pvalue	km
ACSL4	1.26686	0.926492	1.73226	0.138419	0.00834387
AKR1C1	1.17855	1.03484	1.3422	0.0132797	0.000615788
AKR1C2	1.26763	1.05065	1.52943	0.0132948	0.0070156
AKR1C3	1.12995	0.974065	1.31079	0.106737	0.106866
ALOX15	0.921074	0.545257	1.55592	0.758577	0.183796
ALOX5	1.03808	0.938887	1.14776	0.465766	0.200767
ALOX12	1.07302	0.827385	1.39159	0.59516	0.0387325
ATP5MC3	1.63407	1.07485	2.48424	0.0215783	0.000463138
CARS1	2.0719	1.31961	3.25306	0.00155147	0.000151963
CBS	1.10815	0.865239	1.41927	0.415972	0.0231865
CD44	0.894447	0.730244	1.09557	0.281063	0.0197793
CHAC1	1.55683	1.20549	2.01058	0.000693634	2.4801e-06
CISD1	1.72962	1.16615	2.56536	0.00644606	0.000659026
CS	1.52258	0.829947	2.79324	0.174492	0.0184689
DPP4	1.27909	0.986778	1.65798	0.062968	0.00476567
FANCD2	1.11646	0.825383	1.51018	0.47475	0.120138
GCLC	1.32407	1.00853	1.73833	0.0432657	0.00221923
GCLM	1.32917	1.074	1.64496	0.00888815	0.000283837
GLS2	0.91269	0.638986	1.30363	0.615491	0.0834108
GPX4	2.02554	1.43035	2.8684	7.0012e-05	6.29293e-05
GSS	1.69514	1.08527	2.64773	0.0203629	0.00611479
HMGCR	1.33284	0.917555	1.93608	0.131484	0.00413302
HSPB1	1.20755	1.01051	1.443	0.0379865	0.0168518
CRYAB	1.29449	0.814408	2.05757	0.274971	0.281347
LPCAT3	2.22177	1.51479	3.25869	4.40792e-05	4.5689e-06
MT1G	1.09826	0.958153	1.25884	0.178295	0.0435574
NCOA4	0.846837	0.623906	1.14942	0.286176	0.0156872
PTGS2	1.12469	0.982951	1.28686	0.0873124	0.0332664
RPL8	1.53625	1.03945	2.27051	0.031235	0.0132532
SAT1	1.27262	1.08486	1.49288	0.00307588	0.0041685
SLC7A11	1.39291	0.990483	1.95884	0.0567811	0.000586974
FDFT1	1.30098	0.88792	1.9062	0.177004	0.0335407
TFRC	0.896104	0.734154	1.09378	0.280768	0.0362545
TP53	0.867159	0.616602	1.21953	0.412648	0.124157
EMC2	1.29568	0.882011	1.90336	0.186796	0.0287327
AIFM2	1.72565	1.29759	2.29493	0.00017619	5.23231e-06
PHKG2	0.87823	0.614462	1.25522	0.476125	0.0682992
HSBP1	1.22502	0.814312	1.84288	0.330008	0.0119761
ACO1	1.27538	0.886867	1.8341	0.189431	0.0012733
FTH1	1.46152	1.1851	1.80242	0.00038872	3.46103e-06
STEAP3	0.981963	0.803732	1.19972	0.858628	0.140345
NFS1	2.31142	1.30117	4.10607	0.00426396	6.26371e-06
ACSL3	1.48488	1.01496	2.17236	0.0417024	0.00674432
ACACA	1.06546	0.754155	1.50528	0.719116	0.125436
PEBP1	1.27287	0.838053	1.9333	0.257862	0.102765
ZEB1	0.977044	0.840919	1.1352	0.761606	0.230124
SQLE	1.45336	1.11206	1.89942	0.00618699	1.61457e-05
FADS2	1.21871	1.01565	1.46238	0.0334282	4.76256e-05
NFE2L2	1.67832	1.07412	2.6224	0.0229688	3.66366e-05
KEAP1	1.55962	1.12326	2.1655	0.00795161	0.0094738
NQO1	1.71673	1.24127	2.37432	0.00108981	1.0201e-05
NOX1	5.13964	0.144293	183.071	0.36919	0.225109
ABCC1	1.19448	0.945437	1.50912	0.136319	0.00121575
SLC1A5	1.47054	1.09581	1.97341	0.0101802	8.82314e-07
GOT1	1.65734	1.10876	2.47734	0.0137636	0.00299492
G6PD	1.64695	1.29624	2.09255	4.4332e-05	2.53264e-05
PGD	1.49775	1.11113	2.01891	0.00800953	0.0143924
IREB2	0.931449	0.636332	1.36344	0.714893	0.150998
HMOX1	1.13612	1.01845	1.26739	0.0221617	0.00685368
ACSF2	1.53895	1.10701	2.13943	0.010324	1.09429e-05

## Sheet: S5
Table S5: The clustering results in the TCGA group
ID	TCGA.FScluster	TCGA.geneCluster
TCGA-AB-2803	A	A
TCGA-AB-2805	B	B
TCGA-AB-2806	A	A
TCGA-AB-2808	C	C
TCGA-AB-2810	A	A
TCGA-AB-2811	B	B
TCGA-AB-2812	A	A
TCGA-AB-2813	C	B
TCGA-AB-2814	A	A
TCGA-AB-2815	C	B
TCGA-AB-2816	C	B
TCGA-AB-2817	C	C
TCGA-AB-2818	C	B
TCGA-AB-2819	A	A
TCGA-AB-2820	A	A
TCGA-AB-2821	C	C
TCGA-AB-2822	A	A
TCGA-AB-2823	C	C
TCGA-AB-2824	A	C
TCGA-AB-2825	B	B
TCGA-AB-2826	C	B
TCGA-AB-2828	C	B
TCGA-AB-2830	A	C
TCGA-AB-2832	A	C
TCGA-AB-2833	B	B
TCGA-AB-2834	A	C
TCGA-AB-2835	B	B
TCGA-AB-2836	B	B
TCGA-AB-2837	B	B
TCGA-AB-2838	C	C
TCGA-AB-2839	A	A
TCGA-AB-2840	A	A
TCGA-AB-2841	C	A
TCGA-AB-2842	B	C
TCGA-AB-2843	C	C
TCGA-AB-2844	A	C
TCGA-AB-2845	A	C
TCGA-AB-2846	C	C
TCGA-AB-2847	A	C
TCGA-AB-2848	B	B
TCGA-AB-2849	A	A
TCGA-AB-2851	B	B
TCGA-AB-2853	A	A
TCGA-AB-2854	C	C
TCGA-AB-2855	A	C
TCGA-AB-2856	B	B
TCGA-AB-2857	C	C
TCGA-AB-2858	A	A
TCGA-AB-2859	A	C
TCGA-AB-2860	C	C
TCGA-AB-2861	B	B
TCGA-AB-2862	A	A
TCGA-AB-2863	A	A
TCGA-AB-2865	C	C
TCGA-AB-2866	B	B
TCGA-AB-2867	C	C
TCGA-AB-2868	A	C
TCGA-AB-2869	A	A
TCGA-AB-2870	C	B
TCGA-AB-2871	A	A
TCGA-AB-2872	A	A
TCGA-AB-2873	B	B
TCGA-AB-2874	A	C
TCGA-AB-2875	A	C
TCGA-AB-2876	A	A
TCGA-AB-2877	A	A
TCGA-AB-2878	A	A
TCGA-AB-2879	A	A
TCGA-AB-2880	C	C
TCGA-AB-2881	C	C
TCGA-AB-2882	C	C
TCGA-AB-2883	A	A
TCGA-AB-2884	B	B
TCGA-AB-2885	A	A
TCGA-AB-2886	A	A
TCGA-AB-2887	A	A
TCGA-AB-2889	C	C
TCGA-AB-2890	C	C
TCGA-AB-2891	C	C
TCGA-AB-2892	C	C
TCGA-AB-2893	B	B
TCGA-AB-2894	A	A
TCGA-AB-2895	A	A
TCGA-AB-2896	A	C
TCGA-AB-2897	A	A
TCGA-AB-2898	C	C
TCGA-AB-2899	C	B
TCGA-AB-2900	B	B
TCGA-AB-2901	C	C
TCGA-AB-2903	A	A
TCGA-AB-2904	A	A
TCGA-AB-2908	C	A
TCGA-AB-2910	B	B
TCGA-AB-2911	C	B
TCGA-AB-2912	A	C
TCGA-AB-2913	A	A
TCGA-AB-2914	C	C
TCGA-AB-2915	C	B
TCGA-AB-2916	C	B
TCGA-AB-2917	A	C
TCGA-AB-2918	C	C
TCGA-AB-2919	A	A
TCGA-AB-2920	C	A
TCGA-AB-2921	C	C
TCGA-AB-2924	C	B
TCGA-AB-2925	B	B
TCGA-AB-2927	C	C
TCGA-AB-2928	A	A
TCGA-AB-2929	A	C
TCGA-AB-2930	A	C
TCGA-AB-2931	A	A
TCGA-AB-2932	B	B
TCGA-AB-2933	C	C
TCGA-AB-2934	C	B
TCGA-AB-2935	C	C
TCGA-AB-2936	A	C
TCGA-AB-2937	A	A
TCGA-AB-2938	A	C
TCGA-AB-2939	A	C
TCGA-AB-2940	C	C
TCGA-AB-2941	C	C
TCGA-AB-2942	C	C
TCGA-AB-2943	A	A
TCGA-AB-2944	C	C
TCGA-AB-2946	C	C
TCGA-AB-2948	C	B
TCGA-AB-2949	C	C
TCGA-AB-2950	A	A
TCGA-AB-2952	C	B
TCGA-AB-2954	C	B
TCGA-AB-2955	A	A
TCGA-AB-2956	B	B
TCGA-AB-2959	A	A
TCGA-AB-2963	A	C
TCGA-AB-2964	A	A
TCGA-AB-2965	B	B
TCGA-AB-2966	A	A
TCGA-AB-2967	A	B
TCGA-AB-2969	B	B
TCGA-AB-2970	A	C
TCGA-AB-2971	C	B
TCGA-AB-2972	A	A
TCGA-AB-2973	B	B
TCGA-AB-2975	A	A
TCGA-AB-2976	A	A
TCGA-AB-2977	B	C
TCGA-AB-2978	A	A
TCGA-AB-2979	A	C
TCGA-AB-2980	A	A
TCGA-AB-2981	B	B
TCGA-AB-2983	A	C
TCGA-AB-2984	A	A
TCGA-AB-2985	B	B
TCGA-AB-2986	A	A
TCGA-AB-2987	B	B
TCGA-AB-2988	A	A
TCGA-AB-2990	A	A
TCGA-AB-2991	C	A
TCGA-AB-2993	A	A
TCGA-AB-2994	C	C
TCGA-AB-2995	A	A
TCGA-AB-2996	C	C
TCGA-AB-2998	C	C
TCGA-AB-2999	C	A
TCGA-AB-3000	A	C
TCGA-AB-3002	C	C
TCGA-AB-3005	A	C
TCGA-AB-3006	A	A
TCGA-AB-3007	A	A
TCGA-AB-3008	A	C
TCGA-AB-3009	A	C
TCGA-AB-3011	A	A
TCGA-AB-3012	C	A

## Sheet: S6
Table S6: The clustering results in the GEO group
ID	GEO.FScluster	GEO.FScluster
GSM1825455	A	A
GSM1825456	B	B
GSM1825457	A	A
GSM1825458	A	B
GSM1825459	B	B
GSM1825460	C	B
GSM1825461	B	A
GSM1825462	C	C
GSM1825463	B	B
GSM1825464	A	A
GSM1825465	A	A
GSM1825466	B	C
GSM1825467	B	C
GSM1825468	C	C
GSM1825469	C	A
GSM1825470	C	A
GSM1825471	A	A
GSM1825472	B	C
GSM1825473	B	C
GSM1825474	A	A
GSM1825475	B	C
GSM1825476	C	C
GSM1825477	B	B
GSM1825478	B	A
GSM1825479	C	A
GSM1825480	B	B
GSM1825481	B	C
GSM1825482	C	A
GSM1825483	C	A
GSM1825484	C	A
GSM1825485	C	A
GSM1825486	B	B
GSM1825487	C	C
GSM1825488	A	A
GSM1825489	A	B
GSM1825490	A	B
GSM1825491	B	B
GSM1825492	B	B
GSM1825493	A	A
GSM1825494	C	A
GSM1825495	B	B
GSM1825496	A	A
GSM1825497	B	B
GSM1825498	B	A
GSM1825499	C	A
GSM1825500	B	B
GSM1825501	A	A
GSM1825502	B	B
GSM1825503	B	B
GSM1825504	A	B
GSM1825505	A	A
GSM1825506	B	B
GSM1825507	A	A
GSM1825508	B	C
GSM1825509	C	A
GSM1825510	C	C
GSM1825511	A	A
GSM1825512	A	A
GSM1825513	A	A
GSM1825514	C	B
GSM1825515	A	C
GSM1825516	B	B
GSM1825517	A	A
GSM1825518	B	B
GSM1825519	A	A
GSM1825520	A	A
GSM1825521	B	C
GSM1825522	B	A
GSM1825523	C	A
GSM1825524	B	B
GSM1825525	B	C
GSM1825526	C	C
GSM1825527	C	A
GSM1825528	A	A
GSM1825529	B	B
GSM1825530	C	C
GSM1825531	B	A
GSM1825532	B	B
GSM1825533	B	B
GSM1825534	A	A
GSM1825535	A	A
GSM1825536	C	B
GSM1825537	C	C
GSM1825538	C	A
GSM1825539	B	C
GSM1825540	B	B
GSM1825541	A	B
GSM1825542	B	B
GSM1825543	B	C
GSM1825544	A	A
GSM1825545	C	A
GSM1825546	A	A
GSM1825547	A	A
GSM1825548	B	C
GSM1825549	C	A
GSM1825550	B	B
GSM1825551	B	B
GSM1825552	A	A
GSM1825553	C	A
GSM1825554	C	B
GSM1825555	B	B
GSM1825556	C	C
GSM1825557	A	A
GSM1825558	C	C
GSM726172	B	B
GSM726173	C	B
GSM726174	C	C
GSM726175	A	B
GSM726176	C	A
GSM726177	B	B
GSM726178	A	A
GSM726179	C	B
GSM726180	A	A
GSM726181	A	A
GSM726182	B	B
GSM726183	B	B
GSM726184	B	A
GSM726185	B	A
GSM726186	A	A
GSM726187	A	A
GSM726188	B	B
GSM726189	B	B
GSM726190	A	A
GSM726191	B	B
GSM726192	A	B
GSM726193	B	A
GSM726194	B	B
GSM726195	A	A
GSM726196	C	B
GSM726197	B	C
GSM726198	B	B
GSM726199	C	B
GSM726200	B	C
GSM726201	C	A
GSM726202	B	B
GSM726203	B	A
GSM726204	B	B
GSM726205	B	B
GSM726206	A	A
GSM726207	B	C
GSM726208	C	B
GSM726209	B	B
GSM726210	B	B
GSM726211	B	B
GSM726212	A	A
GSM726213	B	B
GSM726214	C	B
GSM726215	A	A
GSM726216	A	A
GSM726217	A	A
GSM726218	C	C
GSM726219	A	A
GSM726220	B	B
GSM726221	C	C
GSM726222	A	A
GSM726223	B	B
GSM726224	B	B
GSM726225	B	B
GSM726226	A	B
GSM726227	B	A
GSM726228	B	B
GSM726229	C	A
GSM726230	B	C
GSM726231	A	B
GSM726232	B	B
GSM726233	B	B
GSM726234	B	B
GSM726235	A	B
GSM726236	B	A
GSM726237	B	B
GSM726238	C	B
GSM726239	A	A
GSM726240	C	B
GSM726241	B	C
GSM726242	B	B
GSM726243	B	B
GSM726244	B	B
GSM726245	B	C
GSM726246	A	A
GSM726247	A	B
GSM726248	B	B
GSM726249	B	B
GSM726250	A	A
GSM726251	B	B
GSM726252	B	A
GSM726253	C	A
GSM726254	B	C
GSM726255	B	A
GSM726256	B	A
GSM726257	B	B
GSM726258	B	B
GSM726259	B	B
GSM726260	A	A
GSM726261	A	A
GSM726262	C	A
GSM316652	B	C
GSM316653	A	A
GSM316654	B	A
GSM316655	A	A
GSM316656	C	B
GSM316657	A	A
GSM316658	C	C
GSM316659	B	C
GSM316660	A	A
GSM316661	B	B
GSM316662	B	C
GSM316663	B	B
GSM316664	A	A
GSM316665	C	C
GSM316666	B	B
GSM316667	B	C
GSM316668	C	C
GSM316669	A	A
GSM316670	B	C
GSM316671	C	C
GSM316672	C	A
GSM316673	A	A
GSM316674	B	C
GSM316675	B	B
GSM316676	B	B
GSM316677	A	A
GSM316678	C	A
GSM316679	C	A
GSM316680	C	A
GSM316681	B	B
GSM316682	A	A
GSM316683	A	A
GSM316684	C	C
GSM316685	B	C
GSM316686	C	B
GSM316687	B	B
GSM316688	C	C
GSM316689	A	A
GSM316690	B	B
GSM316691	B	C
GSM316692	B	B
GSM316693	A	B
GSM316694	B	C
GSM316695	C	A
GSM316696	A	A
GSM316697	B	B
GSM316698	C	A
GSM316699	B	C
GSM316700	A	B
GSM316701	A	A
GSM316702	B	B
GSM316703	C	B
GSM316704	B	B
GSM316705	A	A
GSM316706	C	A
GSM316707	B	C
GSM316708	C	A
GSM316709	B	B
GSM316710	B	B
GSM316711	B	C
GSM316712	A	A
GSM316713	A	A
GSM316714	B	B
GSM316715	C	A
GSM316716	B	C
GSM316717	C	A
GSM316718	C	A
GSM316719	A	A
GSM316720	C	A
GSM316721	C	C
GSM316722	C	A
GSM316723	C	C
GSM316724	C	A
GSM316725	B	B
GSM316726	B	C
GSM316727	A	A
GSM316728	B	B
GSM316729	C	A
GSM316730	C	A
GSM924440	B	C
GSM924441	B	A
GSM924443	B	B
GSM924444	B	B
GSM924445	A	A
GSM924446	A	A
GSM924447	C	A
GSM924448	A	A
GSM924449	A	A
GSM924450	C	B
GSM924451	A	A
GSM924452	C	B
GSM924453	B	A
GSM924454	A	A
GSM924455	C	A
GSM924456	B	C
GSM924457	B	B
GSM924458	B	C
GSM924459	C	A
GSM924460	B	C
GSM924461	B	B
GSM924462	B	B
GSM924463	C	A
GSM924464	B	B
GSM924465	C	C
GSM924466	B	C
GSM924467	B	B
GSM924468	A	B
GSM924469	C	C
GSM924470	B	B
GSM924471	B	C
GSM924472	B	B
GSM924473	A	A
GSM924474	C	C
GSM924475	B	B
GSM924476	C	C
GSM924477	B	A
GSM924478	C	B
GSM924479	A	A
GSM924480	B	C
GSM924481	B	C
GSM924482	B	B
GSM924483	A	A
GSM924484	B	B
GSM924485	C	C
GSM924486	C	A
GSM924487	B	C
GSM924488	B	B
GSM924489	A	B
GSM924490	B	B
GSM924491	B	B
GSM924492	C	A
GSM924493	A	A
GSM924494	C	B
GSM924495	C	C
GSM924496	C	A
GSM924497	C	A
GSM924498	C	A
GSM924499	C	C
GSM924500	C	A
GSM924501	B	B
GSM924502	C	A
GSM924503	A	A
GSM924504	C	A
GSM924505	B	C
GSM924506	C	C
GSM924507	A	A
GSM924508	A	A
GSM924509	C	A
GSM924510	B	C
GSM924511	A	B
GSM924512	B	B
GSM924513	A	A
GSM924514	B	C
GSM924515	B	B
GSM924516	A	A
GSM924517	B	C
GSM924518	C	A
GSM924519	A	A
GSM924520	C	A
GSM924521	A	B
GSM924522	A	A
GSM924524	C	B
GSM924525	B	B
GSM924526	A	A
GSM924527	C	A
GSM924528	B	C
GSM924529	C	A
GSM924530	B	C
GSM924532	C	C
GSM924533	B	C
GSM924534	B	A
GSM924535	B	C
GSM924536	B	B
GSM924537	C	C
GSM924538	C	A
GSM924539	C	C
GSM924540	C	C
GSM924541	C	C
GSM924542	C	A
GSM924543	B	B
GSM924544	B	B
GSM924545	B	B
GSM924546	B	B
GSM924547	A	A
GSM924548	C	A
GSM924549	B	B
GSM924550	C	A
GSM924551	B	C
GSM924552	C	A
GSM924553	A	A
GSM924554	B	C
GSM924555	C	A
GSM924556	C	B
GSM924557	A	A
GSM924558	C	C
GSM924559	A	A
GSM924560	C	C
GSM924561	A	A
GSM924562	A	A
GSM924563	C	A
GSM924564	C	B
GSM924565	C	C
GSM924566	A	A
GSM924567	B	C
GSM924568	A	A
GSM924569	B	B
GSM924570	C	A
GSM924572	C	C
GSM924573	B	C
GSM924574	C	C
GSM924575	A	B
GSM924576	B	B
GSM924577	B	B
GSM924578	C	A
GSM924579	A	B

## Sheet: S7
Table S7: Biological pathways analysis of ferroptosis-related molecular patterns in the GEO group
FScluster B vs Fscluster A								FScluster C vs Fscluster A
ID	logFC	AveExpr	t	P.Value	adj.P.Val	B		ID	logFC	AveExpr	t	P.Value	adj.P.Val	B
KEGG_ALLOGRAFT_REJECTION	0.385547	-0.012697	10.6113	1.85928e-22	2.6316e-21	40.2896		KEGG_HEMATOPOIETIC_CELL_LINEAGE	0.234187	-0.0597463	9.4121	4.33611e-18	3.98922e-16	30.4769
KEGG_LYSOSOME	0.340355	0.0544105	12.6813	1.21203e-29	7.43379e-28	56.6119		KEGG_CYTOKINE_CYTOKINE_RECEPTOR_INTERACTION	0.221381	-0.0422705	9.33984	7.15134e-18	4.38616e-16	29.9881
KEGG_ASTHMA	0.334482	-0.00302048	9.56584	4.95717e-19	3.96574e-18	32.5198		KEGG_ASTHMA	0.220177	-0.0928497	5.86989	1.45444e-08	5.81777e-08	9.14415
KEGG_NOD_LIKE_RECEPTOR_SIGNALING_PATHWAY	0.30124	0.00338167	13.2029	1.62553e-31	1.49548e-29	60.8681		KEGG_TGF_BETA_SIGNALING_PATHWAY	0.189192	-0.00633134	10.0465	5.00779e-20	9.21433e-18	34.8371
KEGG_TOLL_LIKE_RECEPTOR_SIGNALING_PATHWAY	0.292072	0.00493576	12.6265	1.90138e-29	8.74636e-28	56.1675		KEGG_ANTIGEN_PROCESSING_AND_PRESENTATION	0.181113	-0.0625779	6.10448	4.15514e-09	1.91136e-08	10.3531
KEGG_HEMATOPOIETIC_CELL_LINEAGE	0.27537	-0.0139567	11.2751	1.03693e-24	1.7345e-23	45.4059		KEGG_NOD_LIKE_RECEPTOR_SIGNALING_PATHWAY	0.17596	-0.0894064	7.97952	6.18801e-14	1.05095e-12	21.1425
KEGG_CHEMOKINE_SIGNALING_PATHWAY	0.256252	-0.00301226	11.9895	3.41575e-27	8.97855e-26	51.0445		KEGG_CHEMOKINE_SIGNALING_PATHWAY	0.165462	-0.0735448	8.30372	7.6179e-15	1.75212e-13	23.184
KEGG_ANTIGEN_PROCESSING_AND_PRESENTATION	0.246186	-0.00660402	8.03673	2.31905e-14	1.09412e-13	21.9535		KEGG_CELL_ADHESION_MOLECULES_CAMS	0.16374	-0.044115	7.03992	2.04201e-11	1.78919e-10	15.5016
KEGG_B_CELL_RECEPTOR_SIGNALING_PATHWAY	0.242269	0.0349124	9.3334	2.71239e-18	1.99632e-17	30.8474		KEGG_TOLL_LIKE_RECEPTOR_SIGNALING_PATHWAY	0.147895	-0.097114	6.80863	7.95311e-11	5.41989e-10	14.1823
KEGG_FC_GAMMA_R_MEDIATED_PHAGOCYTOSIS	0.241039	0.03457	10.0548	1.29851e-20	1.2575e-19	36.1058		KEGG_JAK_STAT_SIGNALING_PATHWAY	0.136519	-0.0225447	7.88046	1.16297e-13	1.78323e-12	20.5279
KEGG_LEUKOCYTE_TRANSENDOTHELIAL_MIGRATION	0.227394	0.00694668	12.2798	3.23824e-28	9.9306e-27	53.3694		KEGG_ADHERENS_JUNCTION	0.121654	-0.018173	5.25489	3.28838e-07	9.45408e-07	6.14609
KEGG_CYTOKINE_CYTOKINE_RECEPTOR_INTERACTION	0.203377	-0.034221	8.71115	2.29903e-16	1.36459e-15	26.4824		KEGG_LEUKOCYTE_TRANSENDOTHELIAL_MIGRATION	0.119732	-0.0700628	6.58382	2.89997e-10	1.72127e-09	12.9283
KEGG_CELL_ADHESION_MOLECULES_CAMS	0.189171	-0.014181	8.03154	2.40092e-14	1.10442e-13	21.9194		KEGG_ECM_RECEPTOR_INTERACTION	0.115965	-0.00835737	4.89938	1.77701e-06	4.60522e-06	4.53252
KEGG_VEGF_SIGNALING_PATHWAY	0.180236	0.00197066	10.2016	4.27994e-21	4.6324e-20	37.1991		KEGG_PRIMARY_IMMUNODEFICIENCY	0.111339	-0.0341252	3.27497	0.00121396	0.00197671	-1.60282
KEGG_FOCAL_ADHESION	0.140942	-0.00054212	8.59435	5.19109e-16	2.89443e-15	25.6823		KEGG_MAPK_SIGNALING_PATHWAY	0.108521	-0.0305011	7.31247	3.9694e-12	4.7266e-11	17.0929
KEGG_JAK_STAT_SIGNALING_PATHWAY	0.125301	-0.0176527	7.02866	1.48226e-11	5.4547e-11	15.6301		KEGG_VEGF_SIGNALING_PATHWAY	0.102856	-0.0548355	5.41506	1.49504e-07	4.58478e-07	6.90222
KEGG_MAPK_SIGNALING_PATHWAY	0.121886	-0.0128221	8.54961	7.07979e-16	3.83142e-15	25.3776		KEGG_HEDGEHOG_SIGNALING_PATHWAY	0.0986605	0.0302144	3.68161	0.000286752	0.0005224	-0.26842
KEGG_ADHERENS_JUNCTION	0.105975	-0.0173296	5.01632	9.17121e-07	2.19156e-06	4.9248		KEGG_FC_EPSILON_RI_SIGNALING_PATHWAY	0.0859005	-0.0760254	4.29479	2.54753e-05	5.38789e-05	2.0033
KEGG_TGF_BETA_SIGNALING_PATHWAY	0.103291	-0.0430923	5.67234	3.39418e-08	9.46257e-08	8.10435		KEGG_FOCAL_ADHESION	0.0832158	-0.0434817	4.82617	2.48787e-06	6.10358e-06	4.2116
KEGG_MTOR_SIGNALING_PATHWAY	0.0947897	0.00970229	4.8971	1.61448e-06	3.76032e-06	4.38189		KEGG_WNT_SIGNALING_PATHWAY	0.043833	-0.00462619	2.87307	0.00443215	0.00668455	-2.78101
KEGG_NOTCH_SIGNALING_PATHWAY	0.0907072	0.0248749	3.73654	0.000224466	0.00040492	-0.304853
KEGG_OXIDATIVE_PHOSPHORYLATION	0.0864022	0.0787114	2.4042	0.0168322	0.0241963	-4.24808
KEGG_ECM_RECEPTOR_INTERACTION	0.0778032	-0.0219219	3.34226	0.00093949	0.00155735	-1.63796
KEGG_ACUTE_MYELOID_LEUKEMIA	0.0638439	0.0104356	2.71856	0.0069497	0.0105681	-3.46335
KEGG_WNT_SIGNALING_PATHWAY	0.0348373	-0.00639346	2.47857	0.0137572	0.0200899	-4.07076
KEGG_MISMATCH_REPAIR	0.014944	0.0578465	0.291096	0.771185	0.806239	-7.05814
KEGG_BASE_EXCISION_REPAIR	-0.0951451	0.0692932	-2.38797	0.0175785	0.0250732	-4.28607
FScluster C vs Fscluster B
ID	logFC	AveExpr	t	P.Value	adj.P.Val	B
KEGG_LYSOSOME	-0.325207	0.0501538	-12.5803	1.50313e-29	1.38288e-27	56.3608
KEGG_OXIDATIVE_PHOSPHORYLATION	-0.273269	-0.000935109	-8.58725	4.56015e-16	4.41614e-15	25.6772
KEGG_FC_GAMMA_R_MEDIATED_PHAGOCYTOSIS	-0.198027	0.0448551	-8.22149	5.7407e-15	4.80132e-14	23.184
KEGG_B_CELL_RECEPTOR_SIGNALING_PATHWAY	-0.194853	0.0469742	-7.55311	4.915e-13	3.61744e-12	18.811
KEGG_TOLL_LIKE_RECEPTOR_SIGNALING_PATHWAY	-0.144177	0.0568546	-5.94469	7.52612e-09	3.18834e-08	9.39055
KEGG_FC_EPSILON_RI_SIGNALING_PATHWAY	-0.138451	0.0455742	-6.87701	3.43259e-11	1.8265e-10	14.6495
KEGG_NOD_LIKE_RECEPTOR_SIGNALING_PATHWAY	-0.12528	0.0665794	-5.32102	1.99485e-07	6.79726e-07	6.21263
KEGG_ASTHMA	-0.114306	0.0773677	-3.36427	0.000864921	0.00171124	-1.75972
KEGG_ALLOGRAFT_REJECTION	-0.106249	0.0904717	-2.92968	0.00364764	0.00604655	-3.08271
KEGG_NOTCH_SIGNALING_PATHWAY	-0.0963133	0.0197679	-4.30731	2.22723e-05	5.32222e-05	1.68516
KEGG_CHEMOKINE_SIGNALING_PATHWAY	-0.0907901	0.0572483	-4.04952	6.50579e-05	0.000144225	0.667435
KEGG_VEGF_SIGNALING_PATHWAY	-0.0773805	0.0387844	-4.24794	2.86437e-05	6.67144e-05	1.44579
KEGG_ANTIGEN_PROCESSING_AND_PRESENTATION	-0.0650735	0.0604146	-2.30919	0.021597	0.0315385	-4.67004
KEGG_FOCAL_ADHESION	-0.0577258	0.0293927	-3.39158	0.000785973	0.00157195	-1.6709
KEGG_MTOR_SIGNALING_PATHWAY	-0.054399	0.0234182	-2.91859	0.00377626	0.00620385	-3.11423
KEGG_MISMATCH_REPAIR	-0.128854	0.0104592	-2.6307	0.00895104	0.0138403	-3.89243
KEGG_BASE_EXCISION_REPAIR	-0.128441	-0.0198809	-3.2592	0.00124275	0.00233332	-2.09522

## Sheet: S8
Table S8: Biological pathways analysis of ferroptosis-related molecular patterns in the TCGA group
FScluster B vs Fscluster A								FScluster C vs Fscluster A
ID	logFC	AveExpr	t	P.Value	adj.P.Val	B		ID	logFC	AveExpr	t	P.Value	adj.P.Val	B
KEGG_LYSOSOME	0.65507	-0.0930167	14.3507	1.0923e-27	1.01583e-25	52.4218		KEGG_TOLL_LIKE_RECEPTOR_SIGNALING_PATHWAY	0.360518	-0.0717608	11.6212	1.0763e-22	2.00192e-20	40.9744
KEGG_FC_GAMMA_R_MEDIATED_PHAGOCYTOSIS	0.568887	-0.09829	12.8622	3.08413e-24	1.43412e-22	44.5694		KEGG_FC_GAMMA_R_MEDIATED_PHAGOCYTOSIS	0.356499	-0.0917365	9.62019	2.23061e-17	5.92706e-16	28.9512
KEGG_PROTEASOME	0.545112	-0.0287022	7.07049	1.15349e-10	4.56488e-10	13.7191		KEGG_NOD_LIKE_RECEPTOR_SIGNALING_PATHWAY	0.351454	-0.0707049	10.7536	2.25185e-20	1.04711e-18	35.7255
KEGG_TOLL_LIKE_RECEPTOR_SIGNALING_PATHWAY	0.475951	-0.103006	12.0541	2.47925e-22	6.58773e-21	40.2321		KEGG_EPITHELIAL_CELL_SIGNALING_IN_HELICOBACTER_PYLORI_INFECTION	0.327864	-0.0801658	10.6274	4.88072e-20	1.81563e-18	34.9657
KEGG_OXIDATIVE_PHOSPHORYLATION	0.450791	-0.0102535	6.76451	5.3685e-10	1.99708e-09	12.2109		KEGG_ASTHMA	0.327152	-0.0283469	5.32649	3.57573e-07	9.92667e-07	6.01018
KEGG_CHEMOKINE_SIGNALING_PATHWAY	0.429666	-0.0942748	10.8502	1.8073e-19	4.20197e-18	33.7145		KEGG_CHEMOKINE_SIGNALING_PATHWAY	0.322426	-0.067323	9.74828	1.0301e-17	3.19329e-16	29.7097
KEGG_B_CELL_RECEPTOR_SIGNALING_PATHWAY	0.428768	-0.092444	8.21051	3.07817e-13	2.04479e-12	19.5476		KEGG_B_CELL_RECEPTOR_SIGNALING_PATHWAY	0.305356	-0.0723334	7.5407	4.06707e-12	2.7017e-11	17.0794
KEGG_NOD_LIKE_RECEPTOR_SIGNALING_PATHWAY	0.427054	-0.110315	10.122	9.82639e-18	1.66155e-16	29.765		KEGG_HEMATOPOIETIC_CELL_LINEAGE	0.304822	-0.0288299	7.6993	1.67546e-12	1.15421e-11	17.9466
KEGG_FC_EPSILON_RI_SIGNALING_PATHWAY	0.375046	-0.0759884	9.09834	2.61809e-15	2.56298e-14	24.2488		KEGG_LEUKOCYTE_TRANSENDOTHELIAL_MIGRATION	0.295603	-0.0577194	11.0494	3.65643e-21	2.26699e-19	37.5112
KEGG_APOPTOSIS	0.362221	-0.0767939	7.6725	5.22e-12	2.697e-11	16.7608		KEGG_FC_EPSILON_RI_SIGNALING_PATHWAY	0.26393	-0.0597078	8.52121	1.51394e-14	1.65643e-13	22.5552
KEGG_NOTCH_SIGNALING_PATHWAY	0.35977	-0.0763712	7.12601	8.70255e-11	3.59706e-10	13.9956		KEGG_VEGF_SIGNALING_PATHWAY	0.241696	-0.0583495	7.84367	7.42588e-13	5.71091e-12	18.7427
KEGG_VEGF_SIGNALING_PATHWAY	0.311605	-0.0811496	7.67489	5.15551e-12	2.697e-11	16.773		KEGG_ACUTE_MYELOID_LEUKEMIA	0.239145	-0.0537562	5.79107	3.93271e-08	1.32997e-07	8.1434
KEGG_ASTHMA	0.307344	-0.087564	3.97208	0.0001227	0.000237731	0.256248		KEGG_APOPTOSIS	0.235616	-0.0690515	6.25886	3.8271e-09	1.54748e-08	10.4036
KEGG_ACUTE_MYELOID_LEUKEMIA	0.263646	-0.0873846	4.98524	2.13512e-06	4.90287e-06	4.13744		KEGG_NOTCH_SIGNALING_PATHWAY	0.230014	-0.0703397	6.01164	1.32775e-08	4.84239e-08	9.19584
KEGG_CYTOKINE_CYTOKINE_RECEPTOR_INTERACTION	0.252921	-0.0625298	5.67229	1.01278e-07	2.81161e-07	7.09272		KEGG_CELL_ADHESION_MOLECULES_CAMS	0.221935	-0.0303362	5.90304	2.27281e-08	7.97629e-08	8.67462
KEGG_MAPK_SIGNALING_PATHWAY	0.245241	-0.0690869	8.32582	1.66723e-13	1.19271e-12	20.1518		KEGG_JAK_STAT_SIGNALING_PATHWAY	0.21094	-0.0193496	8.4763	1.96631e-14	2.03186e-13	22.2989
KEGG_FOCAL_ADHESION	0.212444	-0.0738937	5.73135	7.71679e-08	2.17473e-07	7.35727		KEGG_MAPK_SIGNALING_PATHWAY	0.207532	-0.0439791	8.74026	4.20217e-15	5.21069e-14	23.8116
KEGG_ADHERENS_JUNCTION	0.211979	-0.0892207	5.13247	1.13194e-06	2.69924e-06	4.75077		KEGG_FOCAL_ADHESION	0.195806	-0.0455116	6.80079	2.28337e-10	1.14786e-09	13.1472
KEGG_P53_SIGNALING_PATHWAY	0.209982	-0.0531389	4.76539	5.39663e-06	1.16718e-05	3.2434		KEGG_MTOR_SIGNALING_PATHWAY	0.173814	-0.0300346	4.50638	1.31483e-05	2.91142e-05	2.55196
KEGG_HEMATOPOIETIC_CELL_LINEAGE	0.203733	-0.104481	3.73187	0.000293263	0.000545469	-0.567522		KEGG_PRIMARY_IMMUNODEFICIENCY	0.168677	-0.00853673	3.05734	0.00264268	0.00477222	-2.42204
KEGG_WNT_SIGNALING_PATHWAY	0.171018	-0.0642414	5.03146	1.7515e-06	4.12378e-06	4.32873		KEGG_PROTEASOME	0.148365	-0.102382	2.35347	0.01989	0.0303242	-4.23134
KEGG_MTOR_SIGNALING_PATHWAY	0.165044	-0.0610615	3.21797	0.00166507	0.00274073	-2.19065		KEGG_WNT_SIGNALING_PATHWAY	0.147318	-0.0456582	5.54017	1.3136e-07	3.94079e-07	6.97677
KEGG_JAK_STAT_SIGNALING_PATHWAY	0.161246	-0.0666805	4.77168	5.25701e-06	1.15036e-05	3.26864		KEGG_TGF_BETA_SIGNALING_PATHWAY	0.141769	-0.038813	5.11041	9.59974e-07	2.55079e-06	5.05912
KEGG_TGF_BETA_SIGNALING_PATHWAY	0.12774	-0.0658236	3.60925	0.000451027	0.000798962	-0.972431		KEGG_ECM_RECEPTOR_INTERACTION	0.0955709	-0.0199518	2.29412	0.0231647	0.034469	-4.3641
FScluster C vs Fscluster B
ID	logFC	AveExpr	t	P.Value	adj.P.Val	B
KEGG_OTHER_GLYCAN_DEGRADATION	-0.423089	0.152652	-5.46997	3.7711e-07	7.97686e-06	6.30533
KEGG_OXIDATIVE_PHOSPHORYLATION	-0.400635	0.0556772	-6.52359	3.53475e-09	3.28732e-07	10.7318
KEGG_PROTEASOME	-0.396747	0.110828	-4.84316	5.07484e-06	6.56298e-05	3.8549
KEGG_CITRATE_CYCLE_TCA_CYCLE	-0.351558	0.0715771	-4.36838	3.24792e-05	0.000355371	2.11597
KEGG_PENTOSE_PHOSPHATE_PATHWAY	-0.344932	0.0794849	-6.32404	8.76622e-09	5.43506e-07	9.8694
KEGG_LYSOSOME	-0.313748	0.185816	-5.97172	4.24888e-08	1.97573e-06	8.37214
KEGG_GALACTOSE_METABOLISM	-0.261687	0.139184	-4.83269	5.29273e-06	6.56298e-05	3.8154
KEGG_GLUTATHIONE_METABOLISM	-0.220408	0.0708918	-4.17728	6.6468e-05	0.000650687	1.4486
KEGG_PHENYLALANINE_METABOLISM	-0.216983	0.00596573	-3.68184	0.000388195	0.00313932	-0.184541
KEGG_FC_GAMMA_R_MEDIATED_PHAGOCYTOSIS	-0.212388	0.184824	-4.36837	3.24802e-05	0.000355371	2.11594
KEGG_PANTOTHENATE_AND_COA_BIOSYNTHESIS	-0.196373	0.120307	-3.63264	0.00045903	0.00355748	-0.33859
KEGG_SULFUR_METABOLISM	-0.195956	0.0640777	-2.81778	0.00590602	0.0265099	-2.6518
KEGG_PEROXISOME	-0.173805	0.0220648	-3.46457	0.00080483	0.00554438	-0.853027
KEGG_TAURINE_AND_HYPOTAURINE_METABOLISM	-0.168407	0.00742771	-2.98814	0.00358893	0.0190726	-2.20716
KEGG_AMINO_SUGAR_AND_NUCLEOTIDE_SUGAR_METABOLISM	-0.153567	0.0979555	-2.89484	0.00472619	0.0231334	-2.45336
KEGG_TRYPTOPHAN_METABOLISM	-0.152246	0.020934	-3.41455	0.000948045	0.00587788	-1.00255
KEGG_FATTY_ACID_METABOLISM	-0.150625	-0.0187188	-2.7674	0.00681721	0.0291997	-2.7791
KEGG_GLYCEROLIPID_METABOLISM	-0.129669	0.0667028	-3.35274	0.00115819	0.006732	-1.18499
KEGG_CYTOSOLIC_DNA_SENSING_PATHWAY	-0.128933	0.0633296	-3.0241	0.00322262	0.0176297	-2.11056
KEGG_FC_EPSILON_RI_SIGNALING_PATHWAY	-0.111116	0.130365	-2.75479	0.00706445	0.0291997	-2.81065

## Sheet: S9
Table S9: The infiltration ratio of various TME cells in the GEO group
Mixture	B cells naive	B cells memory	Plasma cells	T cells CD8	T cells CD4 naive	T cells CD4 memory resting	T cells CD4 memory activated	T cells follicular helper	T cells regulatory (Tregs)	T cells gamma delta	NK cells resting	NK cells activated	Monocytes	Macrophages M0	Macrophages M1	Macrophages M2	Dendritic cells resting	Dendritic cells activated	Mast cells resting	Mast cells activated	Eosinophils	Neutrophils	P-value	Correlation	RMSE
GSM1825455	0.164579	0	0.0220348	0.125102	0	0.170068	0.0371801	0	0.0535379	0	0.156037	0	0.00289546	0	0	0.105265	0	0.00872415	0.00876753	0	0.145809	0	0	0.464005	0.885063
GSM1825456	0.0857562	0	0.0467106	0.108271	0	0.126458	0	0	0.00457527	0	0.0433503	0.00456914	0.295241	0	0.0030549	0.110132	0	0.0136136	0.07514	0	0.0776454	0.00548284	0	0.499443	0.870197
GSM1825457	0.124169	0	0.0821917	0.0705305	0.015261	0.134475	0	0	0.0259443	0.0571466	0.0476647	0.0364436	0	0	0.0016239	0.0842647	0	0.0383472	0.182133	0	0.0838357	0.0159692	0	0.459137	0.889043
GSM1825458	0.035429	0.0595546	0.0315731	0.0345355	0	0.0927571	0	0	0.0174832	0	0.113932	0	0.212794	0	0	0.106263	0	0.00737148	0.110538	0.0175253	0.148564	0.0116781	0	0.536631	0.853181
GSM1825459	0.0308379	0.0080309	0.0512297	0.0934934	0	0.0718605	0.00571439	0	0.0235189	0	0.0603198	0	0.262144	0	0.0118795	0.136976	0	0	0.11114	0	0.127716	0.00513942	0	0.584541	0.829857
GSM1825460	0.0791788	0.00354165	0.0569777	0.0752531	0	0.103542	0	0	0.00976297	0	0.0986578	0	0.226714	0	0	0.0782729	0	0.00577132	0.142579	0.0448499	0.0425173	0.0323809	0	0.475607	0.881101
GSM1825461	0.117718	0	0.0681414	0.0638307	0	0.127945	0	0	0.111861	0	0.0709385	0.0060488	0.144792	0	0	0.0760696	0	0.0138427	0.064122	0.0352353	0.0643617	0.0350934	0	0.412059	0.910628
GSM1825462	0.049168	0.0277982	0.0599997	0.050777	0	0.102493	0	0	0.0136347	0	0.134917	0	0.221277	0.0289352	0	0.0714011	0	0	0.094699	0.0141014	0.107316	0.0234826	0	0.558405	0.842386
GSM1825463	0.0446262	0.0537166	0.0426519	0.164304	0	0.0698738	0	0	0.0181723	0	0.0971312	0	0.218035	0	0.0065665	0.0888017	0	0	0.0761388	0.00367142	0.0913559	0.0249553	0	0.519735	0.860564
GSM1825464	0.0823194	0	0.0596267	0.119772	0	0.0691331	0	0	0.00613522	0	0.109007	0	0.148507	0	0	0.0635547	0	0.00242141	0.188518	0.0167331	0.125429	0.00884277	0	0.446645	0.894645
GSM1825465	0.118538	0	0.0727006	0.115706	0	0.122721	0	0	0.00837763	0	0.11383	0	0.132209	0	0	0.10368	0.00545361	0.0228138	0.0735746	0.00654566	0.10385	0	0	0.542319	0.853006
GSM1825466	0.0303535	0.0120179	0.0505995	0.0904845	0	0.0821337	0.00663832	0	0.00621709	0	0.0797704	0	0.261924	0.0146723	0	0.124101	0	0	0.0403147	0	0.149557	0.051217	0	0.544796	0.84496
GSM1825467	0.0502267	0	0.0275314	0.133013	0	0.112244	0.0245363	0.0122392	0	0	0.113905	0	0.239491	0	0	0.0887248	0.00892663	0.00849211	0.0442866	0	0.0938334	0.0425499	0	0.592374	0.821499
GSM1825468	0.0215539	0	0.0687322	0.17341	0	0.0843921	0.00811978	0.000846962	0	0	0.139059	0	0.169628	0.0138805	0	0.0941361	0	0	0.0905933	0	0.111912	0.0237362	0	0.597663	0.820083
GSM1825469	0.111191	0	0.0797853	0.155441	0	0.185897	0.00306089	0.00924038	0	0	0.168388	0	0.110278	0	0	0.040506	0	0.0077844	0.0143988	0.0542372	0.0597909	0	0	0.531384	0.849766
GSM1825470	0.0765685	0.00802862	0.0546733	0.155305	0	0.0810996	0	0	0.00659661	0	0.112804	0	0.179865	0	0	0.0985168	0	0.00875357	0.0868643	0.0222776	0.0949545	0.0136933	0	0.477079	0.880974
GSM1825471	0.0430912	0.0711682	0.0688924	0.122499	0	0.104563	0	0.0154444	0.0205665	0	0.118052	0	0.0704574	0	0	0.11215	0	0.00786364	0.0836124	0.0637327	0.0972287	0.000677961	0	0.434593	0.900412
GSM1825472	0.0361205	0	0.0391181	0.13054	0	0.0793649	0	0	0.0138507	0	0.0859456	0	0.16899	0	0	0.0919375	0	0.00502183	0.12811	0	0.150078	0.0709223	0	0.563687	0.837585
GSM1825473	0.0539325	0	0.026385	0.143561	0	0.135428	0.0302764	0	0	0	0.141765	0	0.26434	0.019748	0	0.0538903	0	0.00267605	0.0621758	0	0.0496303	0.0161916	0	0.619779	0.80439
GSM1825474	0.0430499	0.038419	0.0599538	0.17374	0.00988447	0.13675	0.00848894	0	0.0190524	0	0.104333	0	0.14307	0	0	0.0863782	0	0.0171839	0.0702262	0.0308121	0.0586582	0	0	0.498105	0.87094
GSM1825475	0.05528	0.00489832	0.072916	0.148236	0.0108986	0.0532225	0.0282056	0	0	0	0.132993	0	0.139335	0	0	0.0758996	0	0	0.0445626	0	0.113122	0.120431	0	0.581843	0.82467
GSM1825476	0.0239896	0.0403456	0.0644459	0.21029	0	0.0157963	0.00070827	0.0362524	0.0599319	0	0.219869	0	0.164872	0.00558278	0	0.0696376	0	0	0.0276379	0	0.0232016	0.0374395	0	0.510925	0.859284
GSM1825477	0.0903338	0.0148297	0.0621068	0.119595	0	0.106203	0	0.00231142	0.0179086	0	0.0442338	0.0108559	0.112198	0	0.0143952	0.12656	0	0	0.1394	0	0.109655	0.0294146	0	0.4366	0.900568
GSM1825478	0.0633044	0	0.0864311	0.123546	0	0.0640465	0	0	0.0424382	0	0.0875138	0	0.119587	0	0	0.0907202	0	0	0.167852	0	0.132148	0.0224137	0	0.455357	0.891676
GSM1825479	0.0835363	0.0516738	0.0546645	0.127002	0	0.100777	0.028133	0	0	0	0.136169	0	0.167567	0	0	0.089516	0	0.00275107	0.0217007	0.00623242	0.116109	0.0141691	0	0.529612	0.855289
GSM1825480	0.075955	0	0.069716	0.159332	0	0.0684147	0	0	0.0407493	0	0.117558	0.00300633	0.151711	0	0	0.0582587	0	0	0.119731	0	0.114967	0.0206008	0	0.545349	0.848342
GSM1825481	0.0959066	0	0.0107763	0.155243	0	0.0823429	0.0223752	0.0301035	0	0	0.145015	0	0.165881	0.0148663	0	0.0212398	0	0.0072571	0.0183064	0.04324	0.140764	0.0466822	0	0.588071	0.820467
GSM1825482	0.105007	0	0.0462277	0.139642	0	0.119367	0.00196507	0	0.01337	0	0.11667	0	0.0452432	0	0	0.0768272	0	0.000901811	0.137679	0.0314592	0.16564	0	0	0.454474	0.890589
GSM1825483	0.138894	0.0208819	0.052992	0.176988	0	0.0889133	0.00762526	0	0.003271	0	0.104471	0	0.134464	0.0017195	0	0.0541643	0	0.0169752	0.110514	0.0111282	0.0450714	0.0319261	0	0.542964	0.849675
GSM1825484	0.0962328	0	0.0778897	0.0751474	0.0157886	0	0.0274616	0.00185994	0.00300936	0	0.16946	0	0.0898584	0	0	0.0409017	0	0.00468109	0.0887873	0.0553728	0.246273	0.00727686	0	0.345797	0.942408
GSM1825485	0.130073	0	0.0270962	0.205674	0	0.13047	0.0349052	0.0362799	0	0	0.146819	0	0.0975829	0.014014	0	0.0264589	0	0	0.0425974	0	0.106127	0.00190374	0	0.588216	0.818626
GSM1825486	0.0294355	0.0153842	0.0152145	0.0662843	0	0.0288367	0	0	0.0135235	0	0.102007	0	0.472794	0	0	0.0944435	0	0.000972768	0.0811901	0	0.0534673	0.026446	0	0.559235	0.829851
GSM1825487	0.0677701	0	0.0509719	0.17763	0	0.121988	0.00326357	0	0.00148666	0	0.168635	0	0.155696	0	0	0.0406696	0	0	0.00937089	0.0242062	0.0887301	0.0895822	0	0.605606	0.806642
GSM1825488	0.14005	0	0.0813397	0.209838	0	0.208871	0.001209	0.00688879	0.00823185	0	0.123882	0	0.0469616	0	0	0.0303433	0	0	0	0.0352388	0.107146	0	0	0.444693	0.895278
GSM1825489	0.0948147	0	0.0446401	0.173747	0	0.0390179	0	0	0.0230891	0	0.0908531	0	0.217598	0	0	0.12918	0	0.00282568	0.0587707	0.0267273	0.0865109	0.0122254	0	0.445379	0.895276
GSM1825490	0.100192	0	0.0942499	0.17365	0	0.0417165	0	0	0.0114689	0	0.0802989	0	0.141099	0	0.00160139	0.146139	0	0	0.121312	0.019091	0.0325298	0.0366503	0	0.52025	0.86237
GSM1825491	0.0642418	0.0390615	0.054417	0.111021	0	0.1135	0	0	0	0	0.0825696	0	0.193224	0	0	0.09765	0	0.0133171	0.0843066	0.0226471	0.107659	0.0163846	0	0.542802	0.852201
GSM1825492	0.0166468	0.0295071	0.0241759	0.0588557	0	0.0655867	0	0	0.00591097	0	0.0618757	0	0.305583	0	0	0.215371	0.0225724	0.0179691	0.0514657	0	0.0998741	0.0246059	0	0.585556	0.822218
GSM1825493	0.11934	0	0.0464989	0.157558	0	0.124357	0	0.00253125	0	0	0.12711	0	0.225856	0	0	0.0573176	0	0.00783829	0.00648188	0.0481134	0.076998	0	0	0.395281	0.918442
GSM1825494	0.109858	0	0.0799414	0.123557	0	0.120668	0.0254081	0	0	0	0.143303	0	0.143628	0	0	0.0681543	0	0.00864854	0.066395	0.0147346	0.0957048	0	0	0.529955	0.855892
GSM1825495	0.0644237	0.0559101	0.0490396	0.115458	0	0.0222466	0	0	0.0163022	0	0.137628	0	0.133352	0	0	0.0741414	0	0.0258198	0.0828569	0.0497825	0.111519	0.0615198	0	0.513831	0.862864
GSM1825496	0.0514945	0.0245313	0.0607474	0.0978322	0	0.176157	0.0120823	0	0	0	0.182077	0	0.0916895	0	0	0.0891707	0	0.00638925	0.101617	0.0433401	0.0628716	0	0	0.547847	0.843971
GSM1825497	0.0551933	0.000871221	0.0202074	0.0749952	0	0.0484595	0	0	0.0218627	0	0.0918885	0	0.282014	0	0	0.116561	0	0	0.0946354	0	0.126305	0.0670071	0	0.613495	0.806161
GSM1825498	0.089259	0.033269	0.0697158	0.134312	0	0.148606	0	0	0	0	0.177508	0	0.0950001	0	0	0.0601637	0	0	0.0423717	0.0414771	0.098349	0.00996893	0	0.448474	0.892983
GSM1825499	0.0494632	0.0337719	0.0694503	0.0453237	0	0.150111	0	0	0	0	0.185047	0	0.111688	0	0	0.079057	0	0.0164597	0.0864518	0.0359231	0.100529	0.0367249	0	0.530469	0.854569
GSM1825500	0.0483548	0.0108702	0.0440433	0.147033	0	0.0723582	0	0.0181387	0.0205142	0	0.109879	0	0.173348	0	0	0.11431	0	0.0166088	0.0848172	0.0360534	0.0821317	0.0215393	0	0.514564	0.863724
GSM1825501	0.1132	0	0.0831573	0.123057	0.0198368	0.0624653	0	0	0	0	0.135041	0	0.0137924	0	0	0.0934237	0	0	0.210438	0.0373724	0.108215	0	0	0.403491	0.914731
GSM1825502	0.0321081	0.0113463	0.0598648	0.0911828	0	0.0453618	0	0	0.0387884	0	0.0727165	0	0.314316	0	0	0.132223	0	0.00571897	0.0839361	0.00512262	0.0946541	0.0126608	0	0.542681	0.847624
GSM1825503	0.0554503	0	0.0435604	0.158623	0	0.0886423	0.0129618	0.0290683	0	0	0.0505968	0.00840104	0.249859	0	0.0379397	0.0845585	0	0	0.0616045	0	0.098865	0.0198689	0	0.61062	0.816178
GSM1825504	0.0695525	0.0499669	0.0519754	0.150356	0	0.050955	0	0.0137435	0.0646424	0	0.115668	0	0.185861	0	0	0.0613682	0.0284544	0	0.090992	0.0257033	0.0407613	0	0	0.517417	0.862791
GSM1825505	0.125833	0	0.0924373	0.185148	0	0.0584066	0	0	0.0190979	0	0.081326	0	0.0560553	0	0	0.0550855	0	0	0.165536	0.029032	0.123936	0.00810686	0	0.45987	0.888357
GSM1825506	0.0489748	0.0436459	0.0167338	0.149132	0	0.0379548	0	0	0.00544861	0	0.0976696	0	0.386058	0	0	0.0537654	0	0	0.0583477	0	0.0826799	0.0195899	0	0.583728	0.819635
GSM1825507	0.0713525	0.0218801	0.0918428	0.133002	0	0.117896	0	0.0530518	0	0	0.0651583	0.013324	0.10761	0	0	0.0928997	0	0.0145941	0.100336	0.0161871	0.0935095	0.00735548	0	0.464816	0.888042
GSM1825508	0.140625	0	0.0507295	0.159274	0	0.0740337	0	0.0237041	0	0	0.125762	0	0.179928	0.0411527	0	0.0554646	0	0	0.0127411	0.00979189	0.0711429	0.0556497	0	0.607589	0.813106
GSM1825509	0.0398057	0.00157088	0.0676817	0.192168	0	0.117685	0.0128942	0	0.0123446	0	0.065428	0	0.0900723	0	0.0136214	0.071729	0	0	0.122153	0.00605014	0.132075	0.0547209	0	0.475151	0.881736
GSM1825510	0.0474394	0.0157433	0.0238197	0.127185	0	0.0481707	0.0226224	0	0.0161985	0	0.101338	0	0.137679	0	0	0.118973	0	0.0095009	0.0200184	0.0417494	0.207297	0.0622649	0	0.532309	0.851812
GSM1825511	0.0297284	0.0333573	0.0629384	0.140041	0	0.0809607	0	0.0203072	0.00752144	0	0.086014	0	0.191816	0	0.00138131	0.102807	0.00924186	0	0.109805	0.00838261	0.114723	0.000975219	0	0.569133	0.840031
GSM1825512	0.12183	0	0.061284	0.163687	0	0.110794	0.0215298	0.0114572	0.0157903	0	0.0601171	0	0.117214	0	0	0.0878964	0	0.00850475	0.0739595	0.00861244	0.137323	0	0	0.439629	0.898762
GSM1825513	0.119757	0	0.0623457	0.208021	0	0.0940388	0.0019784	0	0.0516708	0	0.0706519	0	0.0805499	0	0	0.0922955	0	0	0.0864344	0.00334156	0.114099	0.0148164	0	0.424432	0.904856
GSM1825514	0.0714104	0.0231175	0.0484551	0.076389	0	0.118902	0	0	0.0202662	0.0108363	0.0679432	0	0.297553	0	0	0.112827	0	0.0143582	0.0422209	0.0136652	0.0810038	0.0010528	0	0.560577	0.84035
GSM1825515	0.0638679	0	0.059234	0.178547	0	0.0955025	0.00622209	0.0127092	0.0133026	0	0.0614626	0	0.0788106	0	0	0.132851	0	0	0.0904352	0	0.115561	0.0914946	0	0.532221	0.855191
GSM1825516	0.0582351	0	0.0257952	0.101555	0	0.0762427	0	0	0	0	0.0671209	0	0.311325	0	0	0.0885235	0	0	0.119446	0	0.151757	0	0	0.5781	0.82819
GSM1825517	0.097926	0	0.0746901	0.162091	0.0116926	0.00822306	0.0311964	0	0.0218356	0	0.175169	0	0.0561559	0	0	0.0371775	0	0	0.150278	0.0318172	0.141747	0	0	0.481746	0.876357
GSM1825518	0.0423544	0.0197913	0.0625652	0.105729	0	0.0455036	0	0	0.0306864	0	0.0549184	0	0.293257	0	0	0.112564	0	0.00763391	0.0564033	0.0102681	0.146397	0.0119285	0	0.523255	0.85755
GSM1825519	0.0860399	0	0.0739259	0.110215	0	0.0778734	0	0	0.0556425	0	0.102153	0	0.0608063	0	0	0.128148	0	0	0.144171	0.0420202	0.117936	0.00106921	0	0.459249	0.889581
GSM1825520	0.0909476	0.0196161	0.0517282	0.122643	0	0.0878528	0	0	0.0319806	0	0.061493	0	0.161503	0	0	0.116175	0	0.015427	0.116725	0	0.105924	0.0179845	0	0.452861	0.893623
GSM1825521	0.109827	0	0.0551226	0.221522	0	0	0.0131663	0.0206011	0.0185037	0	0.154371	0	0.132907	0.0271072	0	0.0325317	0	0.000446517	0	0.0157988	0.149986	0.0481085	0	0.468305	0.882859
GSM1825522	0.123942	0.0296842	0.0882842	0.13879	0	0.0266771	0	0	0.0523855	0	0.0994535	0	0.100901	0	0.00417439	0.0600044	0	0	0.0631983	0.0512684	0.161237	0	0	0.346715	0.938934
GSM1825523	0.0889968	0	0.0602908	0.134589	0.0128197	0.0248436	0	0	0	0	0.0886664	0	0.174909	0	0	0.0770343	0	0	0.111411	0	0.166158	0.060282	0	0.476862	0.880219
GSM1825524	0.0386659	0.0196851	0.00968084	0.0760525	0	0.0700627	0	0	0	0	0.0559609	0	0.323155	0	0	0.103576	0	0.00976427	0.102316	0	0.177858	0.0132229	0	0.563006	0.833723
GSM1825525	0.0555624	0.000612935	0.0591263	0.0504274	0	0.049441	0	0	0	0	0.0400367	0	0.258199	0	0	0.102488	0	0.00207727	0.120823	0	0.174761	0.0864448	0	0.586502	0.819799
GSM1825526	0.0507012	0	0.0460446	0.142738	0	0.148264	0.0311279	0	0	0	0.118364	0	0.195327	0.0285086	0	0.037346	0	0.011121	0.0547021	0	0.0949137	0.0408417	0	0.566019	0.836046
GSM1825527	0.0692877	0	0.0671735	0.132076	0	0.0925071	0	0	0	0	0.0898966	0	0.110377	0	0	0.0738225	0	0	0.173913	0.0448775	0.146069	0	0	0.439039	0.898032
GSM1825528	0.0593587	0.00720611	0.0666598	0.0859976	0	0.145019	0	0.0202549	0	0	0.119672	0	0.0824713	0	0	0.0586331	0	0.0107596	0.157817	0.0402284	0.141409	0.0045134	0	0.430658	0.901916
GSM1825529	0.0496681	0.0211987	0.0103777	0.105905	0	0.0928799	0.0275272	0	0.00159086	0.0053747	0.057755	0	0.300662	0.0533328	0.00823318	0.0741847	0	0	0.0605638	0	0.100134	0.0306124	0	0.604633	0.814894
GSM1825530	0.0969661	0	0.0709178	0.120334	0	0.0679277	0	0	0.00994181	0	0.0730526	0	0.126183	0.0057816	0	0.0559494	0	0.0173262	0.1207	0	0.159803	0.0751171	0	0.525508	0.858487
GSM1825531	0.114461	0	0.0551426	0.199045	0	0	0	0	0.0929423	0	0.06229	0	0.135232	0	0	0.0730708	0	0.0337533	0.0962037	0.0259059	0.0917984	0.0201547	0	0.407606	0.912458
GSM1825532	0.0658382	0	0.044946	0.131302	0	0.0965104	0	0	0.00186375	0	0.076999	0	0.265959	0	0	0.0986362	0	0.00729276	0.0890658	0.00545003	0.0995781	0.0165579	0	0.544917	0.847978
GSM1825533	0.0482685	0.00268543	0.0251749	0.109761	0.0250286	0.0257034	0.0143956	0	0.0129934	0	0.0947792	0	0.296991	0	0	0.138172	0	0.00567696	0.0505192	0	0.133732	0.0161194	0	0.60537	0.813293
GSM1825534	0.0676442	0	0.0736872	0.0979179	0	0.114159	0	0.0172504	0.0211374	0	0.0839483	0	0.110358	0	0	0.0802127	0	0.00171936	0.183684	0.0324936	0.115578	0.000209609	0	0.322074	0.949498
GSM1825535	0.118758	0	0.0772253	0.103048	0	0.0694894	0	0.0215411	0.0411577	0	0.0683746	0	0.144772	0	0	0.0787036	0	0.024262	0.13847	0.0076549	0.094747	0.011796	0	0.338331	0.94116
GSM1825536	0.0538507	0.0130463	0.044246	0.117036	0	0.10499	0.000767354	0	0.0417741	0	0.1035	0	0.209486	0	0	0.10645	0	0.00979627	0.0827587	0	0.0996801	0.0126189	0	0.493954	0.873618
GSM1825537	0.0560937	0.0245373	0.0210123	0.176252	0	0.0483175	0.0400454	0.064734	0	0	0.102712	0	0.119597	0	0	0.080608	0	0.00584766	0.0129075	0.0483085	0.133767	0.0652603	0	0.589762	0.823572
GSM1825538	0.0719334	0	0.025003	0.236427	0	0.121437	0.0113672	0.00766892	0	0	0.159319	0	0.08187	0	0	0.0787756	0	0.0122933	0.06841	0	0.0951969	0.0302983	0	0.572897	0.826751
GSM1825539	0.0328066	0.0200677	0.0513003	0.164258	0	0.0408128	0	0	0.0293671	0	0.132198	0	0.153111	0	0	0.0841919	0	0.00892783	0.0261138	0.0733797	0.142195	0.0412708	0	0.52715	0.854458
GSM1825540	0.0586608	0	0.0502835	0.120049	0	0.0442815	0	0	0.0225815	0	0.0516471	0.00951085	0.284941	0	0.00338377	0.0943292	0	0.00422119	0.129238	0	0.108471	0.0184019	0	0.569669	0.835209
GSM1825541	0.0360175	0.0553951	0.0492813	0.185239	0	0.0771356	0	0.0298711	0	0	0.091399	0	0.116754	0	0	0.124915	0	0.0109992	0.132567	0	0.0736351	0.0167905	0	0.575025	0.83713
GSM1825542	0.0571642	0.0185378	0.047851	0.0822424	0	0.0720721	0	0	0.0232631	0	0.0759406	0	0.251776	0	0	0.187235	0	0	0.0345347	0	0.102469	0.0469144	0	0.479608	0.878335
GSM1825543	0.037856	0.0420498	0.0754711	0.0727389	0	0.0729198	0	0	0	0	0.145013	0	0.149352	0.0107564	0	0.0724848	0	0.0130495	0.0814314	0.0252806	0.0993452	0.102251	0	0.505767	0.86565
GSM1825544	0.108492	0	0.057474	0.0975921	0	0.128618	0	0	0.0218433	0	0.0449501	0.0102443	0.174096	0	0	0.0479084	0	0.0013752	0.173229	0.00971597	0.124462	0	0	0.423764	0.905509
GSM1825545	0.0425865	0.088712	0.0636216	0.141513	0	0.0798466	0	0	0.0174011	0	0.0891676	0	0.147056	0	0	0.110099	0	0	0.141099	0	0.0788966	0	0	0.500213	0.872533
GSM1825546	0.129589	0	0.128691	0.124367	0.0147562	0.0495374	0	0	0.0543908	0.00155176	0.0486418	0.00887711	0.108587	0	0.0123958	0.1667	0	0	0.108161	0.00340709	0.0129309	0.0274169	0	0.453343	0.893266
GSM1825547	0.0882783	0.04441	0.0764576	0.0529799	0	0.102322	0	0.0145202	0	0.000486413	0.0930728	0	0.212853	0	0	0.0872758	0	0.00855213	0.108524	0	0.110267	0	0	0.501826	0.871701
GSM1825548	0.0433425	0.0254758	0.0472333	0.0581662	0	0.0721499	0	0	0.0115402	0	0.0707265	0	0.257041	0.0157598	0	0.0946521	0	0	0.107109	0	0.109752	0.087052	0	0.579902	0.826497
GSM1825549	0.0604045	0.00724953	0.0506243	0.255873	0.0083913	0.0881836	0.0201747	0	0	0	0.214771	0	0.0926882	0	0	0.0651043	0	0.0169164	0.00288014	0.0545729	0.0598616	0.00230508	0	0.603153	0.803506
GSM1825550	0.0515418	0.0582833	0.0313441	0.127634	0	0.0963389	0	0.00110871	0.0498037	0	0.0587374	0	0.200778	0	0	0.112167	0	0.00818203	0.0987443	0.0156792	0.0883696	0.00128887	0	0.434528	0.901097
GSM1825551	0.0602467	0.0395394	0.0339729	0.133261	0	0.0232766	0.0209895	0	0	0	0.0639952	0	0.31723	0	0	0.13537	0	0.0180737	0.0647115	0	0.0483821	0.0409511	0	0.552675	0.841315
GSM1825552	0.10076	0.00677539	0.0796388	0.0868162	0	0.0654802	0	0	0.051929	0	0.111706	0	0.086259	0	0.0179903	0.124456	0	0	0.128035	0.0524846	0.0555778	0.0320919	0	0.426605	0.904145
GSM1825553	0.0454425	0.072536	0.075032	0.131129	0	0.0406245	0	0	0.0236759	0	0.127614	0	0.136807	0	0.000197783	0.0997538	0	0.00180603	0.107034	0.0360251	0.0886937	0.0136283	0	0.456797	0.890546
GSM1825554	0.0310074	0.0505767	0.0652756	0.0795979	0	0.0651819	0	0	0	0	0.141207	0	0.217406	0	0	0.107933	0	0.0107518	0.150813	0.00851998	0.063507	0.00822246	0	0.490527	0.874741
GSM1825555	0.00830045	0.0654988	0.0636841	0.0575009	0	0.060665	0	0	0.00224138	0	0.041357	0	0.360007	0	0	0.180888	0.0117476	0.00872116	0.0466257	0	0.0858623	0.00689989	0	0.544879	0.843594
GSM1825556	0.0789074	0	0.0574859	0.208741	0.02079	0	0.0094923	0	0.0268356	0	0.120324	0	0.135442	0.049261	0	0.03015	0	0	0.0790772	0	0.11114	0.0723534	0	0.49431	0.871207
GSM1825557	0.0727743	0.0376644	0.0703767	0.14274	0	0.119128	0	0	0	0.00266018	0.0799097	0	0.0939438	0	0.00421388	0.163938	0	0.00627535	0.141338	0	0.0650381	0	0	0.536793	0.856764
GSM1825558	0.0384698	0	0.0369491	0.150503	0	0.0290855	5.2933e-05	0	0.0235476	0	0.138768	0	0.250327	0.0133786	0	0.0449063	0	0.00173819	0.032953	0.0361535	0.1505	0.0526677	0	0.557184	0.835802
GSM726172	0.0498795	0	0.0859709	0.102256	0	0.0911685	0.00633211	0	0.0222605	0.00430094	0.0784647	0	0.275589	0	0	0.0898223	0	0.00330121	0.123353	0	0.0568802	0.0104218	0	0.600732	0.822192
GSM726173	0.00023769	0.0541745	0.0755335	0.100705	0	0.0930091	0	0	0	0	0.101444	0	0.173923	0.00812531	0	0.0795633	0	0.00620318	0.152756	0	0.101361	0.0529628	0	0.63789	0.80423
GSM726174	0.0526163	0	0.0868578	0.15661	0	0.132325	0.00555329	0.0238747	0	0.0379601	0.00358318	0.0339722	0.168688	0	0.00808247	0.103378	0	0.00892904	0.124419	0	0.0531508	0	0	0.555865	0.845793
GSM726175	0.0336335	0.105339	0.0424793	0.0596539	0	0.0981131	0	0	0	0	0.103107	0	0.173504	0	0	0.157832	0	0	0.112571	0	0.103148	0.0106194	0	0.527563	0.860187
GSM726176	0.0369785	0.0439074	0.0903413	0.150676	0	0.191467	0.00891487	0	0	0.000815263	0.167117	0	0.0498285	0	0	0.0431636	0	0	0.0725619	0.0464735	0.0954406	0.00231418	0	0.615854	0.803875
GSM726177	0.062544	0.0273291	0.0236086	0.0825933	0	0.0972004	0	0.0133976	0	0	0.073282	0	0.308405	0	0	0.0964125	0	0	0.0963531	0	0.091415	0.0274595	0	0.577901	0.829105
GSM726178	0.0774801	0.0331716	0.0664458	0.130464	0	0.0742964	0	0	0.0037454	0	0.131051	0	0.0746525	0	0	0.0812933	0	0	0.13592	0.0315563	0.154788	0.00513587	0	0.486396	0.875962
GSM726179	0.0695884	0.07019	0.0478418	0.100911	0.00192331	0.0335652	0.0274425	0	0	0.0190773	0.0817958	0	0.265474	0	0	0.078477	0	0	0.112227	0	0.0649661	0.0265199	0	0.655066	0.793572
GSM726180	0.0609593	0.0352399	0.083417	0.112916	0	0.100724	0	0	0	0	0.118714	0	0.070139	0	0	0.0880828	0	0.0030974	0.153295	0.00940914	0.164005	0	0	0.512693	0.864673
GSM726181	0.0766557	0	0.0780514	0.0248209	0	0.109813	0	0.02141	0	0	0.0854771	0.0121827	0.105591	0	0	0.0724606	0	0	0.257826	0	0.155604	0.000107713	0	0.43323	0.900871
GSM726182	0.0344386	0.000207342	0.0342919	0.144206	0	0.0685744	0.000817036	0.0313975	0.0185548	0	0.108524	0.00179893	0.172234	0	0	0.0996715	0	0.00395953	0.110068	0	0.166019	0.00523708	0	0.441832	0.896801
GSM726183	0.0854319	0.0109505	0.0455194	0.133888	0	0.0841691	0	0	0.0320676	0	0.0639695	0.017618	0.159501	0	0	0.0777734	0	0	0.10856	0	0.180551	0	0	0.439776	0.898131
GSM726184	0.120329	0	0.0810221	0.218402	0.00674604	0	0	0.0454355	0.00561973	0	0.0870377	0	0.0868422	0	0	0.0482801	0	0	0.167996	0.0108157	0.121474	0	0	0.508053	0.865793
GSM726185	0.0649623	0.017644	0.0603096	0.17353	0	0.103271	0	0.0197466	0.057096	0	0.0732596	0	0.0422498	0	0	0.0937769	0	0	0.173383	0.00990427	0.110867	0	0	0.4476	0.894403
GSM726186	0.0543063	0.0597389	0.0510391	0.0940672	0	0.068604	0.0256585	0	0	0	0.10674	0	0.17987	0	0	0.127682	0	0.000437089	0.11952	0	0.112337	0	0	0.525309	0.861255
GSM726187	0.0923459	0	0.105121	0.204244	0	0.0513099	0	0	0	0	0.094901	0	0.148045	4.0988e-05	0	0.0336893	0	0.000694032	0.146913	0.00527822	0.103165	0.0142534	0	0.53521	0.852775
GSM726188	0.086042	0	0.067066	0.151878	0	0.0353438	0	0.00709988	0.0537149	0	0.053946	0	0.0836466	0	0	0.109494	0	0.00167456	0.149697	0	0.162782	0.0376155	0	0.445232	0.896217
GSM726189	0.0265488	0	0.0989168	0.159462	0	0.0898276	0	0	0	0	0.067427	0	0.288188	0	0	0.0553394	0	0.00691341	0.102016	0.00662726	0.0987335	0	0	0.600955	0.819569
GSM726190	0.07179	0.0915941	0.0778182	0.128853	0	0.164203	0	0	0	0	0.148631	0	0.0434931	0	0	0.0650734	0	0.0109263	0.06139	0.0126401	0.123588	0	0	0.508056	0.864438
GSM726191	0.0222514	0.0279657	0.0521278	0.115442	0	0.0629311	0	0	0	0	0.0549834	0	0.280501	0	0	0.119479	0	0.00398604	0.123143	0	0.124855	0.0123341	0	0.532447	0.853635
GSM726192	0.063205	0.0254006	0.0762975	0.17361	0	0.0922637	0	0.024769	0.026758	0	0.0929957	0	0.119869	0	0	0.110482	0	0.00562932	0.100299	0.00893916	0.0794823	0	0	0.429565	0.902953
GSM726193	0.0834647	0.00838955	0.0544378	0.0686207	0	0.120527	0	0	0.0143777	0	0.164791	0	0.053325	0	0	0.0692913	0	0.0172121	0.152388	0	0.165639	0.0275364	0	0.536279	0.851767
GSM726194	0.0513634	0.0226075	0.0541054	0.0236958	0	0.0776412	0	0.0195566	0.00664826	0.0302363	0.0603779	0	0.300597	0	0	0.0903973	0	0.0018058	0.146539	0	0.114429	0	0	0.608249	0.815402
GSM726195	0.106248	0.0239813	0.0414238	0.197254	0	0.128605	0.00886208	0	0	0	0.170953	0	0.0261201	0	0	0.0690476	0	0.00777914	0.0996676	0.00107751	0.10793	0.0110498	0	0.602096	0.811489
GSM726196	0.0561634	0.0373921	0.0734818	0.121549	0	0.0468305	0	0.00551461	0	0	0.0651153	0.000998764	0.301068	0	0	0.113548	0	0	0.091254	0	0.0870838	0	0	0.554425	0.843462
GSM726197	0.138129	0.0135061	0.0553986	0.213034	0	0.0374346	0	0.0173052	0.0205148	0	0.0624122	0	0.123584	0	0	0.0308887	0	0.00447232	0.0959465	0.00442198	0.102859	0.0800928	0	0.596476	0.821712
GSM726198	0.0399281	0.00253704	0.0475731	0.0884659	0	0.0940892	0	0	0	0	0.0768509	0	0.263906	0	0	0.101818	0	0	0.0921642	0	0.135762	0.0569055	0	0.559055	0.838061
GSM726199	0.101952	0.0113503	0.061842	0.175489	0	0.00637421	0.0270082	0	0.0263662	0	0.0586165	0	0.207249	0	0	0.129517	0	0.00331421	0.0932523	0	0.0907709	0.00689797	0	0.537519	0.855551
GSM726200	0.0118713	0.0801353	0.0337585	0.0879095	0	0.142042	0.019178	0.00671339	0	0	0.0843605	0	0.252043	0.00726974	0.0300821	0.0896008	0	0	0.0227452	0	0.0702764	0.0620147	0	0.669992	0.781423
GSM726201	0.0800038	0.00286303	0.0696677	0.202216	0	0.0510749	0.00473239	0.011294	0.021992	0	0.123351	0	0.0961015	0	0	0.0587972	0	0	0.106954	0.00046139	0.1244	0.0460907	0	0.588653	0.824993
GSM726202	0	0.0425596	0.0183207	0.0664851	0	0.131192	0	0	0.014732	0	0.0152879	0.0245431	0.295905	0	0.0274986	0.0994841	0	0	0.0655834	0	0.116601	0.0818074	0	0.55343	0.838105
GSM726203	0.0424763	0.0117781	0.0936576	0.227708	0	0.0772248	0	0.00251276	0	0	0.127773	0	0.164516	0	0	0.0755483	0	0.0039059	0.0573992	0.0156388	0.0956574	0.00420383	0	0.47452	0.88064
GSM726204	0.0357977	0	0.059158	0.13883	0.00611109	0.0248692	0.0158011	0	0	0	0.0537009	0.00540729	0.366716	0	0.00385919	0.0605314	0	0	0.108477	0	0.11797	0.00277136	0	0.598502	0.81538
GSM726205	0.021186	0.0415463	0.0521416	0.110314	0	0.106072	0.00612212	0.000293328	0	0.00257127	0.0535877	0.00440887	0.387769	0.00746836	0	0.0566176	0	0.00357659	0.0315939	0	0.0640922	0.0506394	0	0.613483	0.802174
GSM726206	0.114492	0	0.0829382	0.189154	0	0.0354673	0	0.0147526	0.0285553	0	0.0806103	0.0104803	0.124509	0	0	0.0543902	0	0.000252799	0.153284	0.0114806	0.0937578	0.00587597	0	0.394809	0.91805
GSM726207	0.0595567	0	0.0541834	0.111097	0	0.0866669	0.00609618	0	0.00243978	0	0.0764668	0	0.275435	0	0	0.114338	0	0.010202	0.0470297	0	0.116348	0.0401413	0	0.605628	0.81511
GSM726208	0.0431797	0	0.0803315	0.0862526	0	0.105618	0	0.00756625	0	0	0.0834609	0	0.203874	0	0	0.0968245	0	0.0184512	0.0804309	0	0.155715	0.0382958	0	0.440177	0.897844
GSM726209	0.0543072	0.00907952	0.0505124	0.124399	0	0.0225322	0	0.0193992	0.00366208	0	0.0400961	0.0102089	0.269865	0	0.0158043	0.117644	0.0087771	0	0.12411	0	0.0852612	0.0443417	0	0.624441	0.807361
GSM726210	0.0491248	0.0238103	0.0895163	0.064593	0	0.117541	0	0	0	0	0.0675818	0	0.345855	0	0	0.0979753	0	0	0.0781226	0	0.0658798	0	0	0.572113	0.832655
GSM726211	0.0814624	0.012121	0.0492509	0.0568538	0	0.1329	0	0.00302078	0.004991	0	0.0748568	0	0.287478	0	0	0.0636979	0	0	0.11886	0	0.114508	0	0	0.576334	0.833213
GSM726212	0.0681346	0.0156268	0.0483802	0.136098	0	0.105641	0	0	0.01088	0	0.1449	0	0.154357	0	0	0.0588547	0	0.00880144	0.11025	0.0133791	0.110673	0.0140246	0	0.556318	0.841832
GSM726213	0.035027	0.00955667	0.0292738	0.10404	0.0033801	0.101971	0.00705861	0	0	0	0.112876	0	0.300096	0.011351	0	0.0640207	0	0.00960772	0.0481321	0	0.0672596	0.0963491	0	0.645943	0.783733
GSM726214	0.036111	0	0.0519066	0.107161	0	0.120517	0	0.0284575	0.0403787	0	0.0917755	0	0.261468	0.00216281	0	0.0196608	0	0.00904823	0.0921066	0.000899516	0.0775777	0.0607695	0	0.558856	0.83861
GSM726215	0.0119271	0.0499755	0.0508924	0.0963044	0	0.126589	0	0	0.00559461	0	0.112696	0	0.153763	0	0	0.0695921	0	0.000803913	0.123875	0.0118297	0.175251	0.0109068	0	0.522392	0.85949
GSM726216	0.085686	0	0.0650912	0.146612	0.0431711	0.0709872	0	0	0	0	0.112457	0	0.0379681	0	0	0.0893924	0	0.0016802	0.19847	0	0.140871	0.00761305	0	0.412508	0.910229
GSM726217	0.0788396	0.0207194	0.103831	0.280699	0	0.0379482	0	0	0.0975316	0	0	0.020458	0.107457	0	0.0144941	0.0684183	0	0	0.0419905	0.0474592	0.0801547	0	0	0.40556	0.913287
GSM726218	0.0724393	0.00923516	0.10871	0.122579	0	0.0511953	0	0	0.00528055	0	0.136729	0	0.111098	0.00096125	0	0.0543823	0	4.60629e-05	0.115056	0.0185463	0.144695	0.0490466	0	0.540854	0.849458
GSM726219	0.0808582	0	0.0929844	0.112548	0	0.056302	0	0.0235545	0.0156824	0	0.107898	0.0269011	0.0813511	0	0	0.12078	0	0.0121808	0.0965746	0	0.156953	0.0154313	0	0.325024	0.947778
GSM726220	0.0600229	0.0191348	0.0460406	0.0968466	0	0.0423995	0	0.0106882	0	0	0.0660332	0.0050233	0.300669	0	0	0.101218	0	0.0057031	0.117955	0	0.115189	0.0130766	0	0.559552	0.839491
GSM726221	0.0134687	0	0.0651124	0.11918	0	0.100628	0.0292488	0	0	0	0.134969	0	0.151333	0.0136373	0.00367114	0.0497812	0	0.00536186	0.122714	0	0.157138	0.0337566	0	0.627675	0.80572
GSM726222	0.0989868	0.0416848	0.0489492	0.0641869	0.000253982	0.112674	0	0.000208469	0.00928478	0	0.117986	0	0.0490646	0	0	0.107921	0	0.0115757	0.136447	0.00480198	0.171418	0.024557	0	0.473373	0.883436
GSM726223	0.0281348	0.00999318	0.0406048	0.064458	0	0.123547	0	0	0.0111862	0	0.0773838	0	0.274315	0	0	0.110606	0	0.0026912	0.104804	0	0.138669	0.0136061	0	0.556501	0.841624
GSM726224	0.0716134	0.00321975	0.0377501	0.0576272	0	0.135184	0	0	0.0101563	0	0.0809706	0	0.345253	0	0	0.0551374	0	0	0.0988728	0	0.104216	0	0	0.581079	0.82683
GSM726225	0.076086	0	0.0277838	0.11886	0	0.181475	0	0	0	0	0.0820493	0	0.269254	0	0	0.0395591	0	0.00335228	0.0920961	0	0.0920101	0.0174743	0	0.60108	0.817622
GSM726226	0.0907938	0	0.130822	0.130156	0	0.0304514	0	0	0.0322997	0	0.107592	0	0.183539	0	0	0.253564	0	0.00316457	0	0.0134059	0.0242126	0	0	0.386731	0.922007
GSM726227	0.0898434	0	0.0323671	0.174244	0	0.218177	0	0	0	0	0.142247	0	0.0749819	0	0	0.049848	0	0.00282775	0.0768002	0.0247785	0.104126	0.00975854	0	0.497933	0.86757
GSM726228	0.103461	0	0.0450189	0.14125	0	0	0	0.0112506	0.0170205	0	0.0986544	0	0.251615	0.0303981	0	0.0939415	0	0.00388049	0.0737254	0	0.0832036	0.0465802	0	0.588716	0.824917
GSM726229	0.154222	0.00173082	0.0593367	0.118227	0	0.167117	0	0	0	0	0.0793855	0	0.0856491	0	0	0.0550141	0	0.00585162	0.114945	0.0115353	0.146986	0	0	0.494856	0.873088
GSM726230	0.029102	0.0186138	0.0377994	0.115013	0.016831	0.115604	0.00154847	0	0.00686231	0	0.10988	0	0.320346	0.0293354	0	0.0345882	0	0	0.0386621	0	0.104764	0.0210506	0	0.647836	0.787401
GSM726231	0.10175	0.00581194	0.0750265	0.0967004	0	0.10233	0	0.0188315	0.0762378	0	0.12616	0	0.0921833	0	0	0.121134	0	0.0183519	0.0179927	0.0663416	0.0526702	0.0284778	0	0.428547	0.903033
GSM726232	0.0369931	0.0044092	0.0425172	0.188144	0.000734883	0.086207	0.0206506	0	0	0	0.153222	0	0.226754	0	0	0.0501637	0	0.00142333	0.0813904	0	0.0895869	0.0178035	0	0.693114	0.76207
GSM726233	0.0435576	0	0.0952399	0.0408379	0.024397	0.0780302	0	0	0.0140374	0	0.0935097	0	0.333017	0	0	0.112739	0	0.00437055	0.0401316	0.00119773	0.118934	0	0	0.518128	0.859126
GSM726234	0.0472853	0.00797157	0.0429696	0.0813768	0	0.0991615	0	0	0	0	0.0656451	0	0.418303	0	0	0.140334	0	0	0.0275905	0	0.0641419	0.00522037	0	0.514751	0.857824
GSM726235	0.086331	0.0456194	0.0305389	0.158805	0	0.030942	0.00986197	0	0	0	0.15141	0	0.0692079	0	0	0.275009	0	0.00516978	0	0	0.115908	0.0211975	0	0.453876	0.890529
GSM726236	0.122458	0	0.0411618	0.117402	0	0.0545761	0	0	0.0634081	0	0.0969014	0.00354011	0.0690339	0	0	0.0820258	0	0.0290579	0.116373	0	0.180105	0.0239567	0	0.362513	0.931704
GSM726237	0.0485077	0.0276586	0.044278	0.110116	0	0.0930735	0	0	0	0	0.0756426	0	0.18435	0	0	0.0950256	0	0.00268887	0.165523	0	0.153135	0	0	0.487292	0.876863
GSM726238	0.0661368	0	0.0560871	0.0955755	0	0.151794	0.00394095	0	0.00937277	0	0.124939	0	0.257486	0	0	0.0369058	0	0	0.067433	0	0.130329	0	0	0.522528	0.857576
GSM726239	0.108813	0	0.0788709	0.131424	0	0.0656976	0	0.0489717	0.0149496	0	0.0897942	0	0.100229	0.00818981	0	0.0616631	0	0	0.166851	0	0.103053	0.0214925	0	0.424587	0.905148
GSM726240	0.0767369	0	0.0612058	0.132387	0	0.0412341	0.0155475	0	0.00271253	0	0.0853711	0	0.288739	0	0	0.0768428	0	0.000263008	0.0812433	0	0.136307	0.00141018	0	0.618309	0.810157
GSM726241	0.0659	0	0.0733527	0.136294	0	0.0808243	0	0	0.0226317	0	0.140306	0	0.194776	0	0	0.00952779	0	0	0	0.0133905	0.157721	0.105276	0	0.492504	0.869809
GSM726242	0.0980431	0	0.0559237	0.00660544	0.00396707	0.07439	0	0.0400985	0.00325403	0	0.108804	0	0.354996	0	0	0.101012	0	0.0201134	0.0638396	0	0.0399982	0.028955	0	0.478515	0.878294
GSM726243	0.0151765	0.0329901	0.0236515	0.109139	0	0.0656501	0	0.00250075	0.0105147	0	0.0808506	0	0.247066	0	0	0.147436	0	0	0.110017	0	0.145516	0.00949183	0	0.528275	0.855533
GSM726244	0.045179	0	0.0449944	0.13191	0	0.0687452	0	0.011574	0.0187491	0	0.0942885	0	0.166308	0	0	0.0346845	0	0	0.209184	0.0108459	0.158608	0.00493022	0	0.524689	0.856358
GSM726245	0.102334	0	0.0319515	0.175471	0	0.0776786	0.0190822	0	0	0	0.140218	0	0.154302	0.0291994	0	0.0657765	0	0.00668636	0.0564526	0.0141718	0.0849964	0.0416795	0	0.576088	0.83051
GSM726246	0.0962078	0	0.0965689	0.104413	0	0.142338	0	0	0.015476	0	0.0924369	0	0.082891	0	0	0.0396139	0	0	0.134313	0	0.189918	0.00582344	0	0.435869	0.899784
GSM726247	0.0233109	0.0590056	0.0359952	0.0451025	0	0.087564	0.00419531	0	0	0	0.0637652	0	0.320235	0	0	0.177289	0	0.0101304	0.0652019	0	0.104399	0.00380658	0	0.482392	0.876969
GSM726248	0.0462356	0.0432308	0.0209424	0.104045	0.0276271	0.0642672	0	0	0.00524948	0	0.114968	0	0.311451	0	0	0.107514	0	0.0158842	0.0293682	0.00877492	0.0868879	0.0135543	0	0.56362	0.835061
GSM726249	0.103976	0	0.00776971	0.0942977	0	0.0289822	0.0164149	0	0	0	0.10618	0	0.344298	0	0	0.134087	0	0.00477021	0.0170888	0	0.142136	0	0	0.482822	0.875327
GSM726250	0.0990044	0.0284265	0.0719726	0.127035	0	0.0985856	0	0	0.0462782	0	0.135971	0	0.0758676	0	0.0107932	0.144528	0	0	0.0588029	0.0248997	0.0601114	0.0177239	0	0.388542	0.920659
GSM726251	0.0540214	0.0157846	0.0194716	0.0446995	0	0.0881827	0.00127291	0	0.00560855	0	0.0858368	0	0.355408	0	0	0.126586	0	0	0.0415985	0	0.113694	0.0478355	0	0.527545	0.850864
GSM726252	0.0776892	0.0161987	0.0759298	0.193438	0	0.169237	0	0	0	0	0.134157	0	0.0331768	0	0	0.0468745	0	0	0.0728936	0.0310023	0.144851	0.00455243	0	0.551591	0.839712
GSM726253	0.0448082	0.0191736	0.0706635	0.101102	0	0.215244	0.00490542	0	0.000731079	0	0.177475	0	0.0409935	0	0	0.0337832	0	0.0104981	0.143017	0.0284691	0.096059	0.0130777	0	0.478389	0.877875
GSM726254	0.00355596	0.0834843	0.0431542	0.0499099	0	0.0810702	0	0	0.00628235	0	0.116567	0	0.2858	0	0	0.0786147	0	0.0161347	0	0.0538224	0.151304	0.0302996	0	0.536478	0.848699
GSM726255	0.0508242	0.0366901	0.0413832	0.0667442	0	0.0658568	0	0	0.0760963	0	0.134397	0	0.319848	0	0	0.0732798	0	0.00857362	0.0334327	0.0203658	0.0725086	0	0	0.405278	0.913797
GSM726256	0.0396199	0.0283792	0.0565735	0.146364	0	0.137069	0.00121279	0	0.0039316	0	0.136116	0	0.0917499	0	0	0.0465148	0	0.00174293	0.114246	0.00705289	0.135096	0.0543316	0	0.502931	0.866876
GSM726257	0.0605134	0.00301403	0.033253	0.130576	0	0.0593379	0	0	0.0177225	0	0.0613519	0	0.253414	0	0	0.103503	0	0.000211059	0.0980272	0	0.164387	0.0146884	0	0.563859	0.83785
GSM726258	0.0794451	0.000835545	0.0477801	0.171063	0.00699493	0.00398095	0.00149988	0	0.000506415	0	0.104966	0	0.341796	0	0	0.0839074	0	0.00529239	0.030264	0	0.0771154	0.0445528	0	0.639848	0.788141
GSM726259	0.0410518	0	0.0426556	0.0645146	0	0.0766762	0	0.0174297	0	0	0.100263	0	0.337737	0.028104	0	0.0674271	0	0	0.103294	0	0.101109	0.0197394	0	0.588726	0.821394
GSM726260	0.0606221	0.0854372	0.053468	0.162019	0	0.11592	0	0.0062151	0.00432019	0	0.115079	0	0.103448	0	0	0.0977043	0	0.0104267	0.0360189	0.0274695	0.106958	0.0148957	0	0.458106	0.889433
GSM726261	0.0510633	0.0223179	0.139932	0.0712447	0	0.211995	0	0.00471282	0.0177881	0	0.074259	0	0.052051	0	0	0.0701247	0	0.0038107	0.122424	0.0314798	0.126797	0	0	0.391651	0.919619
GSM726262	0.110262	0.00741373	0.063508	0.126002	0	0.160505	0.00515807	0	0.0149022	0	0.120064	0	0.106403	0	0	0.0991613	0	0.00528605	0.0686359	0.0401397	0.0725586	0	0	0.591022	0.826687
GSM316652	0.0798	0.0365171	0.0259537	0.11017	0	0.0782134	0.03189	0.0176591	0.0115095	0	0.0906068	0	0.274198	0	0	0.0703936	0	0	0.0420998	0	0.111531	0.0194576	0	0.620439	0.808853
GSM316653	0.0932848	0	0.0833182	0.119485	0	0.141926	0	0.0136367	0	0	0.0172324	0.0445472	0.128222	0	0	0.10045	0	0.00210789	0.114516	0	0.128314	0.0129594	0	0.392581	0.919018
GSM316654	0.0566203	0.0049891	0.0686359	0.0630412	0	0.102277	0	0	0.0682543	0	0.086684	0	0.196053	0	0	0.0424556	0	0	0.113561	0.0179096	0.179518	0	0	0.438537	0.898736
GSM316655	0.047098	0	0.106569	0.165171	0	0.11823	0	0	0.0313249	0	0.0940262	0	0.195009	0	0	0.0439008	0	0.00644733	0.092273	0.00283237	0.0971177	0	0	0.445147	0.895507
GSM316656	0.0212566	0.0498757	0.0467837	0.0795795	0	0.137199	0	0	0	0	0.134185	0	0.165062	0	0	0.136	0	0	0.0667766	0.0265438	0.133003	0.0037347	0	0.482409	0.87855
GSM316657	0.0817982	0	0.0776813	0.133932	0.0144484	0.0813891	0	0	0.00855492	0	0.152491	0	0.0716662	0	0	0.0811392	0	0	0.156552	0.0461674	0.0941803	0	0	0.375247	0.927589
GSM316658	0.028287	0	0.0750548	0.146818	0	0.146269	0.00701888	0	0.00797006	0	0.12227	0	0.171228	0.0114993	0	0.0543804	0	0.00111122	0.0716804	0.0124348	0.0664264	0.0775521	0	0.537739	0.849096
GSM316659	0.00198423	0.0356674	0.0706456	0.144891	0	0.0390227	0	0.031302	0.00881253	0	0.115145	0	0.185532	0.0270331	0	0.047199	0	0	0.124794	0	0.108989	0.0589828	0	0.560301	0.839966
GSM316660	0.0693406	0.0167154	0.0486634	0.164001	0.030761	0	0	0	0.0365275	0	0.126722	0	0.102045	0	0	0.100214	0	0.00803671	0.190135	0	0.10684	0	0	0.427539	0.90345
GSM316661	0.0319447	0.0824008	0.047558	0.0915487	0.0252704	0.0251396	0	0	0.00331662	0	0.0926149	0	0.263743	0	0	0.128102	0	0.00184924	0.156825	0	0.0496877	0	0	0.53237	0.855415
GSM316662	0.0720809	0.0187715	0.0209107	0.116519	0	0.131878	0.0544455	0	0	0	0.177053	0	0.190756	0.00586143	0	0.0407862	0	0	0	0.0385772	0.0694181	0.0629433	0	0.668439	0.772489
GSM316663	0.0952261	0	0.0468464	0.144303	0	0.038554	0	0	0.0415466	0	0.122742	0	0.217653	0	0	0.0831252	0	0.0282826	0.0750958	0	0.106626	0	0	0.509036	0.866158
GSM316664	0.100097	0	0.0872525	0.0978307	0	0.0867506	0	0	0.0302829	0	0.109064	0	0.0597818	0	0	0.0894019	0	0	0.111253	0.0866055	0.115127	0.0265528	0	0.34721	0.939256
GSM316665	0.0538595	0	0.0376682	0.115613	0	0.139881	0.00915534	0.0157203	0	0	0.101943	0	0.236251	0.0137563	0	0.0759048	0	0.00998682	0.0148709	0.0185408	0.115019	0.0418296	0	0.600738	0.817011
GSM316666	0.0414557	0	0.0232798	0.0153913	0	0.139652	0	0	0.0189778	0	0.0720693	0	0.36826	0	0	0.0912592	0	0.0149937	0	0.0393783	0.0975366	0.0777466	0	0.543482	0.840693
GSM316667	0.0770634	0	0.050695	0.114327	0	0.037962	0	0	0.0343959	0	0.085195	0	0.201299	0.0501985	0	0.0243085	0	0	0.0856162	0.00374083	0.197194	0.0380059	0	0.507819	0.865216
GSM316668	0.0447362	0.0344679	0.0313291	0.0799352	0	0.0677598	0.00288818	0.00989869	0	0	0.0754095	0	0.29961	0	0.0259641	0.11797	0	0.0426405	0.0325423	0	0.112174	0.0226745	0	0.592325	0.822068
GSM316669	0.0413441	0.0440502	0.0327115	0.120479	0	0.0571326	0	0	0.0142971	0	0.128753	0	0.169956	0	0	0.0745804	0	0	0.149982	0.00883416	0.155829	0.00205169	0	0.409542	0.911539
GSM316670	0.0328685	0.0330891	0.0268354	0.11411	0	0.0629786	0	0	0.00723313	0	0.0991819	0	0.294338	0.0209066	0	0.0732419	0	0.00199798	0.0776587	0.000512649	0.0761407	0.0789071	0	0.592172	0.817464
GSM316671	0.0457642	0.0378803	0.0310941	0.0766575	0	0.0894782	0.0192405	0	0.03363	0	0.121459	0	0.235928	0	0	0.0963903	0	0	0.038636	0.0205492	0.140037	0.0132559	0	0.547138	0.846436
GSM316672	0.0676834	0	0.0670564	0.164118	0.0237465	0.0378963	0	0	0	0	0.139679	0	0.174531	0.0290356	0	0.0176657	0	0.00728021	0.118393	0.0212294	0.129224	0.00246163	0	0.463408	0.886382
GSM316673	0.122009	0	0.0451769	0.143887	0	0.136153	0.00953557	0	0	0	0.0996501	0	0.159902	0.00161887	0	0.0501608	0	0.00116887	0.162419	0	0.0571764	0.011142	0	0.447747	0.89431
GSM316674	0.0443923	0.0778401	0.0170523	0.104958	0	0.116041	0	0.0124629	0	0	0.066468	0	0.208515	0	0	0.128334	0	0.00484418	0.0186167	0.0106842	0.0926332	0.0971578	0	0.65156	0.788526
GSM316675	0.0566289	0	0.0536125	0.137676	0	0.087303	0	0.00913395	0	0	0.023314	0.00787683	0.237913	0	0	0.12933	0	0.00696645	0.117858	0	0.092113	0.0402746	0	0.60225	0.821034
GSM316676	0.0385832	0.0338335	0.0523609	0.148869	0	0.0713913	0	0.031716	0	0	0.0592224	0	0.273361	0	0.00772668	0.155197	0	0	0.0443228	0	0.0834168	0	0	0.560588	0.840676
GSM316677	0.0583408	0.0437944	0.0532512	0.0977989	0	0.107744	0	0	0.0308306	0	0.154419	0	0.123171	0	0	0.0233104	0	0	0.121028	0.0175311	0.145506	0.0232741	0	0.462428	0.886748
GSM316678	0.0695067	0.00999443	0.0742721	0.192649	0.0108284	0.113669	0	0	0.000444344	0	0.128175	0	0.0649786	0	0	0.0906608	0	0.00672761	0.124579	0.00907964	0.0897518	0.0146838	0	0.556113	0.841411
GSM316679	0.161508	0	0.0646887	0.185094	0.00808363	0.124494	0.0119048	0	0.0218248	0	0.145499	0	0	0	0	0.0407166	0	0.0123651	0.0727619	0.00873897	0.142321	0	0	0.427431	0.90353
GSM316680	0.149467	0.00102457	0.0696469	0.0755773	0	0.157602	0	0.0615644	0.0473487	0	0.11344	0	0.0597277	0	0	0.131574	0	0.00458558	0.0394154	0	0.0890276	0	0	0.422753	0.905692
GSM316681	0.0424787	0	0.022944	0.0250794	0	0.16861	0.00839878	0.0374998	0	0.0189702	0.0377172	0.0091706	0.253403	0	0.051535	0.109123	0	0.0129652	0.0382661	0	0.131306	0.0325332	0	0.539883	0.849451
GSM316682	0.112493	0	0.0942068	0.136622	0	0.149423	0	0.0418922	0	0	0.123509	0	0.0846539	0	0	0.110494	0	0	0.0671647	0.0124535	0.0579506	0.00913791	0	0.467514	0.885067
GSM316683	0.0892227	0.0604494	0.0664957	0.115472	0	0.0713064	0	0	0.00507405	0	0.131198	0	0.0557471	0	0.00392263	0.114924	0	0	0.155983	0.00149891	0.116864	0.0118413	0	0.502881	0.869776
GSM316684	0.0541917	0.0183923	0.0346559	0.159104	0	0.100681	0	0.0289861	0.0338408	0	0.0666843	0	0.186519	0	0	0.100201	0	0.0244471	0.0780818	0	0.105377	0.00883769	0	0.539313	0.853517
GSM316685	0.0129485	0.0406577	0.0233158	0.14561	0	0.0282369	0	0	0.0305281	0	0.108295	0	0.289263	0	0	0.0870063	0	0.0133595	0.0259339	0.0209334	0.121486	0.0524255	0	0.552694	0.838791
GSM316686	0.0856371	0	0.047627	0.112285	0	0.0465214	0	0	0	0	0.0283859	0.00593293	0.282912	0	0	0.0905213	0	0.00230915	0.159871	0	0.128762	0.00923391	0	0.561753	0.838618
GSM316687	0.0321006	0.0255797	0.0478335	0.117789	0	0.087953	0	0	0.011271	0	0.0666217	0	0.248486	0	0	0.0977933	0	0.0182093	0.126565	0	0.105622	0.0141759	0	0.532136	0.855853
GSM316688	0.0453187	0.0446469	0.0423602	0.153626	0	0.0187926	0.00896037	0.0236615	0	0	0.143969	0	0.161911	0.0273303	0	0.0854294	0	0.00610794	0.0335098	0	0.105713	0.0986634	0	0.5496	0.841934
GSM316689	0.0849915	0	0.0772289	0.114233	0	0.0384691	0	0	0.0146181	0	0.106531	0	0.0660769	0	0	0.100032	0	0	0.158816	0.00486548	0.204299	0.0298394	0	0.436632	0.899213
GSM316690	0.0488804	0.0105732	0.0394	0.0576193	0	0.0970751	0	0	0.0413199	0	0.0525887	0	0.430259	0	0	0.067745	0	0	0.0789782	0	0.0528783	0.0226829	0	0.577147	0.823142
GSM316691	0.0573325	0.0151679	0.0429019	0.15325	0	0.0313394	0	0.0376436	0.00256022	0	0.0538657	0.00130499	0.210604	0.0169116	0	0.0746554	0	0.0161719	0.132644	0.0220866	0.0695184	0.062042	0	0.562737	0.840093
GSM316692	0.0342086	0.0364723	0.0399131	0.0864813	0	0.095306	0	0	0	0	0.0695756	0	0.308507	0	0	0.120714	0	0.0180655	0.0490521	0	0.104612	0.0370923	0	0.602662	0.815088
GSM316693	0.149378	0	0.090892	0.0902893	0	0.0614298	0	0	0.0631108	0	0.0844643	0	0.0471081	0	0	0.0664762	0	0.03267	0.126959	0.0418641	0.142216	0.00314204	0	0.440641	0.898034
GSM316694	0.0487811	0.013048	0.0562255	0.103138	0	0.0916786	0.0168925	0.0388155	0.000944853	0.0055921	0.0947021	0	0.198342	0.00424979	0.0144027	0.0807964	0	0	0.0799291	0	0.104283	0.0481782	0	0.635881	0.805542
GSM316695	0.0771276	0	0.0671519	0.0894408	0	0.239586	0	0	0.00400645	0	0.0935104	0.0211272	0.089506	0	0	0.0743233	0	0	0.10669	0	0.12185	0.0156804	0	0.503466	0.868247
GSM316696	0.111638	0	0.0662502	0.143519	0	0.0674758	0	0.0131325	0	0	0.156609	0	0.119993	0	0	0.0491114	0	0	0.116008	0.00971305	0.139683	0.00686678	0	0.445852	0.89459
GSM316697	0.0150617	0.0725524	0.0204601	0.140258	0	0.0896193	0.0119093	0	0	0	0.0641582	0	0.284007	0	0	0.106433	0	0	0.0799387	0	0.0998278	0.0157743	0	0.604048	0.817407
GSM316698	0.0704828	0.0104006	0.0618104	0.1795	0	0.133559	0	0	0.0452784	0	0.159497	0	0.0857892	0.0348576	0	0.0302777	0	0	0.0563174	0.0144507	0.107047	0.0107328	0	0.549288	0.841423
GSM316699	0.074265	0	0.0790098	0.153139	0	0.117765	0	0.0071992	0.0108453	0	0.0497792	0	0.256543	0.0015555	0	0.0963555	0	0	0.0429542	0.0123989	0.0671536	0.0310366	0	0.551102	0.844844
GSM316700	0.11408	0	0.0864884	0.108081	0	0.0451801	0	0.00704852	0	0	0.078206	0.0120753	0.297689	0	0	0.0671374	0	0.0242138	0.0804363	0	0.0663645	0.0129998	0	0.511534	0.863963
GSM316701	0.172777	0	0.082427	0.17378	0	0.0109121	0	0.0184154	0.0662411	0	0.070931	0	0.115789	0	0.00760754	0.0862356	0	0.00519924	0.0855378	0.00440556	0.099742	0	0	0.388199	0.920769
GSM316702	0.0667697	0.0218057	0.0397747	0.0565861	0	0.103668	0	0	0.0547482	0	0.0404622	0	0.24686	0	0	0.135333	0	0	0.0877062	0.00274425	0.13142	0.0121219	0	0.494678	0.873371
GSM316703	0.0363437	0.0579026	0.0293838	0.152604	0.0335346	0.145214	0.0226484	0	0	0	0.176101	0	0.0591534	0	0	0.0545606	0	0.00124585	0.0772243	0.0132822	0.0681374	0.0726641	0	0.610556	0.806591
GSM316704	0.0435655	0.0153894	0.08111	0.12468	0	0.144124	0	0.0448448	0	0	0.0603461	0.0113192	0.236922	0	0	0.0540745	0	0.0176153	0.0547411	0	0.104237	0.00703077	0	0.462157	0.887885
GSM316705	0.0976303	0.0157712	0.0360786	0.172512	0	0.0332	0	0.0187326	0.0030954	0	0.149805	0	0.0572668	0	0	0.136514	0	0	0.145931	0	0.114295	0.019167	0	0.459062	0.888605
GSM316706	0.0352122	0.0668969	0.0613158	0.164507	0	0.134219	0	0	0.0226951	0	0.0966962	0	0.00654675	0	0	0.115566	0	0.00496879	0.179745	0.0156824	0.0959486	0	0	0.452988	0.891587
GSM316707	0.0281468	0.00335882	0.0605742	0.175557	0	0.118241	0.000397345	0	0.0190429	0	0.120219	0	0.213167	0	0	0.0609081	0	0.0158001	0.080629	0.00919139	0.07378	0.020987	0	0.549163	0.84418
GSM316708	0.0736099	0	0.0451159	0.124503	0	0.138145	0	0.00229742	0.0199155	0	0.18041	0	0.109541	0	0	0.0777632	0	0.000496309	0.0544763	0.0568171	0.107544	0.00936624	0	0.514927	0.859665
GSM316709	0.0123031	0.0552155	0.0373675	0.0865611	0	0.113473	0.00800972	0	0	0	0.0666522	0	0.293195	0	0.0090933	0.096112	0	0.00975556	0.0649829	0.0170495	0.113545	0.0166846	0	0.583985	0.827902
GSM316710	0.0440961	0.0405995	0.0521714	0.074242	0	0.0781651	0	0	0.113094	0	0.0538583	0	0.194243	0	0	0.0677069	0	0	0.100887	0.0278964	0.134378	0.0186613	0	0.436736	0.899914
GSM316711	0.0594556	0	0.0750497	0.129626	0	0.0744966	0	0.00810169	0.0175532	0	0.0781482	0	0.226787	0	0	0.102889	0	0.000146979	0.116581	0	0.0893865	0.0217782	0	0.541801	0.851637
GSM316712	0.157122	0	0.0356901	0.242945	0.014544	0.0584059	0.0165818	0	0	0	0.139247	0	0.015832	0	0	0.0727943	0	0	0.16071	0	0.0861288	0	0	0.494267	0.869629
GSM316713	0.115842	0	0.0395848	0.11639	0	0	0.0536971	0	0.0114087	0	0.0907905	0	0.0868537	0	0	0.122927	0	0	0.187138	0	0.162413	0.0129544	0	0.391726	0.919386
GSM316714	0.0557046	0.0205223	0.0222651	0.0366291	0	0.110927	0	0	0	0	0.0385442	0	0.274023	0	0.00153165	0.0979933	0	0	0.132988	0	0.195789	0.0130823	0	0.54137	0.847146
GSM316715	0.0901968	0	0.026642	0.100761	0.0167	0.0515408	0.0724471	0	0	0	0.140443	0	0.138012	0	0	0.0598718	0	0.0115757	0.167713	0	0.112789	0.0113076	0	0.423717	0.905271
GSM316716	0.0608208	0	0.074804	0.0963511	0	0.115945	0	0.0167193	0.0224558	0	0.0922665	0	0.20894	0.00526937	0	0.0939369	0	0	0.029583	0.0250245	0.117238	0.0406449	0	0.513487	0.863503
GSM316717	0.0809584	0	0.0446017	0.18729	0	0.0925821	0	0.00605374	0.028777	0	0.104286	0	0.135673	0	0	0.0529415	0.000782312	0	0.144941	0	0.121113	0	0	0.419861	0.906833
GSM316718	0.0714219	0	0.0752492	0.0739931	0	0.0991309	0	0	0.0115761	0	0.111118	0	0.227152	0	0	0.0926415	0	0.00543968	0.080975	0.0318266	0.119476	0	0	0.509634	0.866204
GSM316719	0.104879	0	0.0361288	0.105245	0	0.0846088	0.016172	0.0187833	0	0	0.1157	0	0.138127	0	0	0.106841	0	0.00549024	0.163366	0	0.10466	0	0	0.535448	0.855487
GSM316720	0.147038	0	0.0525128	0.0781466	0	0.127801	0.0329502	0	0.0203773	0	0.12369	0	0.0524914	0	0.00868762	0.0783108	0	0.00107834	0.125115	0	0.151096	0.000706278	0	0.349483	0.937418
GSM316721	0.0553808	0	0.0442621	0.149205	0.0105361	0.0384119	0	0	0	0	0.153058	0	0.209497	0.0161973	0	0.0602052	0.00548267	0.00322064	0.0153313	0.0574589	0.123973	0.0577805	0	0.513749	0.859575
GSM316722	0.0766868	0	0.0669182	0.210813	0	0.0206721	0	0	0.0638896	0	0.137324	0	0.103343	0.0306887	0	0.0707584	0	0.0152102	0.0857324	0	0.112073	0.00589019	0	0.465283	0.885768
GSM316723	0.0193464	0.0088129	0.0294917	0.131501	0	0.172863	0	0	0.00843292	0	0.120466	0	0.242104	0.0198874	0	0.0434066	0	0.0125728	0.0317499	0.0601713	0.0864872	0.0127066	0	0.552361	0.84069
GSM316724	0.0750911	0	0.0377111	0.192117	0	0.0547082	0.0130019	0	0.0189564	0	0.159785	0	0.106391	0	0	0.0852627	0.00316964	0.0331637	0	0.070231	0.148121	0.00229002	0	0.510059	0.862148
GSM316725	0.0561905	0.0628028	0.0565567	0.0258854	0	0.101148	0	0	0.0162031	0	0.120922	0	0.123212	0	0	0.0698001	0	0.00363872	0.126719	0.0558901	0.143748	0.0372833	0	0.445045	0.89542
GSM316726	0.0884846	0	0.0699409	0.138258	0	0.0846594	0	0.00043085	0.046811	0	0.0546364	0	0.158985	0	0.00220912	0.0681502	0	0.00438565	0.0518429	0.00439045	0.138329	0.0884875	0	0.517139	0.861186
GSM316727	0.0723168	0	0.0698542	0.151012	0	0.0288746	0.0315224	0.00726359	0.00851292	0	0.151715	0	0.0972322	0	0	0.13973	0	0	0.101358	0.0459588	0.0820707	0.0125799	0	0.471578	0.882984
GSM316728	0.0505723	0.0198991	0.0372696	0.0701199	0	0.0224796	0	0	0.00140053	0	0.0604453	0	0.275065	0	0	0.111886	0	0	0.062647	0.0258502	0.181907	0.0804593	0	0.547818	0.839838
GSM316729	0.0471145	0	0.049289	0.167039	0	0.0965085	0.0114914	0	0.0335869	0	0.0112545	0.0715223	0.132457	0.00356642	0.0334978	0.0465291	0	0.0412764	0.148349	0	0.0851645	0.0213538	0	0.467293	0.885392
GSM316730	0.104934	0.015998	0.0824909	0.106015	0	0.187839	0	0.0188631	0	0.024877	0.0934384	0	0.113496	0	0	0.0999078	0	0.0175268	0.0137468	0	0.120867	0	0	0.589884	0.826366
GSM924440	0.0790756	0.0246001	0.0266378	0.11135	0	0.0760288	0.0351906	0.0115937	0.00151698	0	0.0864514	0	0.270575	0	0	0.0833329	0	0	0.0576378	0	0.120676	0.0153338	0	0.614742	0.812753
GSM924441	0.0874433	0.0195686	0.0709602	0.10986	0	0.16948	0	0	0	0	0.106345	0	0.156672	0	0	0.0685059	0	0.00311353	0.125786	0.00966841	0.0704303	0.00216538	0	0.40585	0.913284
GSM924443	0.0698511	0.0115416	0.0415893	0.0714336	0	0.0834854	0.0640824	0	0	0	0.0726028	0.00154428	0.242422	0	0	0.0824668	0	0	0.147673	0	0.0600382	0.0512703	0	0.602088	0.821894
GSM924444	0	0.0443063	0.0347923	0.0595817	0	0.0709139	0	0	0.037252	0	0.0706711	0	0.364711	0	0	0.0882893	0	9.40369e-05	0.0934456	0	0.110303	0.0256399	0	0.578177	0.825212
GSM924445	0.0665912	0	0.0614694	0.200764	0	0.0399875	0.00777699	0.00181589	0.00368515	0	0.0359101	0.00109436	0.201833	0	0	0.0692332	0	0.00678309	0.0940206	0	0.209035	0	0	0.390389	0.920181
GSM924446	0.102425	0	0.0776331	0.186027	0	0.102667	0.00343783	0	0.0144885	0	0.139383	0	0.0202855	0	0	0.0707075	0	0.00826252	0.131937	0.0185312	0.124216	0	0	0.474197	0.880589
GSM924447	0.104014	0.00957493	0.0484894	0.152187	0	0.0803335	0	0	0	0	0.144177	0	0.187141	0	0	0.0813449	0	0.00223956	0.0482688	0.0421372	0.100093	0	0	0.49317	0.871977
GSM924448	0.107147	0	0.0250204	0.10406	0.0400525	0.0741333	0.0669527	0	0	0	0.120289	0	0.0105522	0	0	0.178042	0	0.00306446	0.172994	0	0.097692	0	0	0.413106	0.910175
GSM924449	0.0464065	0	0.113095	0.168185	0	0.138037	0.000323598	0	0.0299207	0	0.0916042	0	0.171249	0	0	0.0606416	0	0.000390545	0.0908828	0.00187911	0.0873856	0	0	0.443975	0.896064
GSM924450	0.0565857	0.0276198	0.0545633	0.131838	0	0.0549542	0	0	0.0119959	0	0.149017	0	0.14937	0	0	0.129354	0.00319477	0	0.0577044	0.0329519	0.136084	0.00476612	0	0.481864	0.878079
GSM924451	0.0700018	0	0.0743383	0.133992	0.00134757	0.127343	0	0	0.00963123	0	0.139898	0	0.0669201	0	0	0.0743237	0	0.000385869	0.169757	0.0319209	0.100141	0	0	0.368938	0.930428
GSM924452	0.0749242	0.0508231	0.0406	0.0955476	0	0.0672724	0	0	0	0	0.107168	0	0.232865	0	0	0.0755082	0.000652159	0	0.0965987	0.0110805	0.14696	0	0	0.542489	0.849759
GSM924453	0.125912	0	0.0692181	0.104498	0	0.0873812	0	0	0.0598854	0	0.0736838	0	0.0470016	0	0	0.101053	0	0.0195352	0.0976018	0.0527086	0.161522	0	0	0.37384	0.926893
GSM924454	0.0188229	0.0538784	0.0982608	0.0760119	0	0.0840773	0	0	0.0525784	0	0.141882	0	0.105463	0	0	0.0652513	0	0	0.169093	0.0106153	0.10416	0.0199059	0	0.454895	0.891208
GSM924455	0.0260235	0.0574064	0.0559517	0.0864283	0	0.104491	0	0.0326082	0	0	0.129214	0	0.159001	0	0	0.112381	0	0	0.167998	4.01357e-05	0.0684566	0	0	0.549772	0.84862
GSM924456	0.0320621	0.0490509	0.0445221	0.0491262	0	0.114079	0.000627965	0	0	0	0.113532	0	0.190432	0.00175713	0	0.0547723	0	0.00612474	0.140935	0.00527958	0.108721	0.0889789	0	0.589183	0.824164
GSM924457	0.133438	0	0.068294	0.0259974	0	0.105841	0	0	0.0503155	0	0.0599661	0.00735293	0.116331	0	0.00821324	0.212399	0	0	0.0977061	0	0.082382	0.0317643	0	0.456764	0.892274
GSM924458	0.0534807	0.033325	0.0255642	0.120808	0	0.058943	0.0154669	0.00486603	0	0	0.121384	0	0.180336	0.0206357	0	0.0765244	0	0	0.107306	0.0090187	0.115303	0.0570391	0	0.579475	0.830346
GSM924459	0.0454948	0	0.0698574	0.142458	0	0.211384	0.008359	0	0	0	0.0832912	0	0.152507	0	0	0.0601201	0	0	0.132963	0.0201933	0.0660311	0.00734103	0	0.441222	0.897232
GSM924460	0.0448946	0	0.06707	0.105531	0	0.087148	0	0	0.00238488	0	0.0324868	0.00481002	0.307433	0.00997241	0	0.0892545	0	0	0.125293	0	0.0826394	0.0410823	0	0.553688	0.841429
GSM924461	0.00120134	0.107965	0.033508	0.105176	0	0.0995759	0.0131892	0	0	0.0010841	0.127025	0	0.264549	0	0.0103143	0.137652	0	0	0	0.00425637	0.0945032	0	0	0.581137	0.827431
GSM924462	0.139445	0	0.064412	0.117757	0	0.0419852	0	0	0	0.0144847	0.129701	0	0.13248	0	0	0.0753757	0	0	0.161045	0	0.0860014	0.0373132	0	0.669584	0.785721
GSM924463	0.110735	0	0.0553782	0.185421	0	0.17791	0	0	0.056704	0	0.0731943	0	0.112661	0	0	0.0865627	0	0.0322054	0.0547466	0.0145802	0.0333789	0.00652267	0	0.465905	0.885468
GSM924464	0.0232071	0.122285	0.0369973	0.116609	0	0.0267437	0	0	0.034529	0	0.0729299	0	0.200889	0	0	0.121088	0	0	0.0631391	0.0156644	0.121895	0.0440238	0	0.524081	0.85929
GSM924465	0.0232419	0	0.0764157	0.142829	0	0.149601	0.0149552	0	0	0	0.121935	0	0.187275	0.0153486	0	0.0437589	0	0.00115188	0.0799614	0.0116025	0.065639	0.0662845	0	0.530587	0.852967
GSM924466	0.0215309	0.0258804	0.068476	0.133761	0	0.0588969	0.00956137	0.00645059	0.000480744	0	0.120358	0	0.167459	0.0262779	0	0.0493096	0	0.00260199	0.140794	0	0.116323	0.0518384	0	0.552892	0.844255
GSM924467	0.0968755	0	0.0271744	0.123116	0	0.148154	0	0.0188325	0.00425493	0	0.0923129	0	0.142278	0	0.00165673	0.0516495	0	0	0.172821	0	0.120873	0	0	0.424108	0.905035
GSM924468	0.0766877	0.0485742	0.0522657	0.0377792	0.00841518	0.0386032	0	0.0242476	0	0	0.0831233	0.00763735	0.325446	0	0.00247092	0.208632	0	0.00147113	0.0123835	0	0.0722627	0	0	0.480845	0.877047
GSM924469	0.0596103	0	0.024924	0.142178	0	0.131512	0.016655	0.00721628	0.0186337	0	0.171052	0	0.201829	0.00881816	0	0.0490884	0	0.000148697	0	0.0419117	0.0857433	0.0406787	0	0.665075	0.773903
GSM924470	0.0842876	0	0.0466982	0.13956	0	0.0479435	0	0	0.0331877	0	0.114224	0	0.225107	0	0	0.0917519	0	0.029989	0.0788407	0	0.108411	0	0	0.515176	0.863571
GSM924471	0.0543175	0	0.0449783	0.130099	0	0.0764432	0	0	0.0217753	0	0.0727194	0	0.210904	0	0	0.0609917	0	0	0.100572	0	0.0891151	0.138085	0	0.576908	0.825795
GSM924472	0.0474868	0.0203011	0.0315402	0.0547173	0	0.107434	0	0	0.0172141	0	0.0730907	0	0.357226	0	0	0.0922182	0.00943834	0	0.115988	0	0.0544648	0.0188809	0	0.584721	0.823805
GSM924473	0.0812707	0	0.110298	0.0709133	0	0.144072	0	0	0.024295	0	0.10283	0	0.0584454	0	0	0.0620212	0	0	0.156631	0.0404206	0.121099	0.0277036	0	0.347965	0.938642
GSM924474	0.0496587	0	0.0390102	0.123148	0	0.107267	0.0114633	0.00623314	0	0	0.0952532	0	0.244002	0	0	0.108388	0	0.0102367	0.0287632	0.00690812	0.128772	0.0408971	0	0.601636	0.816743
GSM924475	0.0320377	0.00565782	0.0226706	0.0108374	0	0.136673	0	0	0.00987917	0	0.0748167	0	0.36459	0	0	0.0891664	0	0.0125753	0	0.0307188	0.141628	0.068749	0	0.547289	0.838318
GSM924476	0.0325163	0.0447052	0.0315959	0.0963595	0	0.0564282	0.00399914	0.0104395	0	0	0.0491885	0	0.320381	0	0.024552	0.113123	0	0.0364434	0.0533025	0	0.106718	0.0202476	0	0.58882	0.823564
GSM924477	0.0914413	0	0.0434522	0.16966	0	0.042846	0	0.0701555	0.0237025	0	0.0706412	0	0.14498	0	0	0.0354616	0	0	0.122734	0	0.184926	0	0	0.361113	0.932965
GSM924478	0.0903213	0	0.0604812	0.0833449	0	0.0837815	0	0	0.0280463	0	0.0781425	0	0.220886	0.0122221	0	0.06537	0	0.0057063	0.0898837	0.0279106	0.137135	0.0167686	0	0.555962	0.844677
GSM924479	0.0667984	0	0.0510218	0.160502	0	0.028427	0	0	0	0	0.133644	0	0.131047	0	0	0.0959406	0	0	0.172497	0	0.152329	0.00779319	0	0.407783	0.91233
GSM924480	0.0283894	0.0301024	0.0254492	0.11839	0	0.0618478	0	0	0.00655271	0	0.092072	0	0.308472	0.0200338	0	0.0780031	0	0.00112926	0.091486	0	0.0757728	0.0622993	0	0.587085	0.82081
GSM924481	0.0662388	0	0.0452538	0.172029	0	0.0541602	0.00174023	0.02189	0.000266549	0	0.058668	0	0.120027	0.0237877	0	0.0928342	0	0.00723911	0.0700908	0	0.0915951	0.17418	0	0.652748	0.783874
GSM924482	0.0720858	0.0353094	0.0331436	0.0931968	0	0.0545809	0	0	0.00249709	0	0.0746157	0	0.326589	0	0	0.130684	0	0	0.0199219	0.052906	0.100855	0.00361541	0	0.511279	0.86179
GSM924483	0.0443881	0.0326356	0.0653932	0.0451557	0	0.170589	0	0	0.0387367	0	0.127811	0	0.146531	0	0	0.0490582	0	0.00367516	0.0829173	0.0603704	0.124684	0.00805396	0	0.371266	0.928421
GSM924484	0.0823112	0.0146293	0.0214997	0.210486	0	0.00482767	0	0.0182004	0.00272653	0	0.143637	0	0.156976	0	0	0.078525	0	0	0.158981	0	0.102822	0.00437846	0	0.437468	0.898438
GSM924485	0.0468102	0.0165942	0.0392828	0.107564	0	0.0518815	0.0193951	0	0.0473705	0	0.108306	0	0.235568	0	0	0.108549	0	0	0.052397	0.00691338	0.143021	0.0163475	0	0.557529	0.841623
GSM924486	0.0926446	0	0.0911007	0.0671919	0	0.188392	0	0	0	0	0.144286	0	0.103283	0	0	0.0529477	0	0	0.173794	0.00464958	0.06035	0.0213603	0	0.505254	0.867227
GSM924487	0.0528309	0.0709177	0.0189977	0.109819	0.0188154	0.0767379	0	0	0	0	0.0501818	0	0.234593	0	0	0.149223	0	0.00564585	0.0331987	0	0.0926602	0.0863789	0	0.647505	0.790524
GSM924488	0.0405801	0.0100589	0.0553018	0.144736	0	0.05911	0	0	0	0.00518767	0.0125482	0.00399166	0.248034	0	0	0.145756	0	0.00722544	0.129188	0	0.107172	0.0311104	0	0.600674	0.820724
GSM924489	0.051219	0.0101024	0.114021	0.2118	0	0	0	0	0.0137618	0	0.0965653	0	0.210524	0	0	0.101882	0	0	0.110716	0.0124466	0.0497915	0.0171712	0	0.534002	0.853655
GSM924490	0.02008	0.0502156	0.0514905	0.146322	0	0.0867087	0	0.0289312	0	0	0.0644265	0	0.258045	0	0.00958218	0.15433	0	0	0.0472418	0	0.0826259	0	0	0.557225	0.843021
GSM924491	0.0472216	0.0382062	0.0290411	0.0512832	0	0.0759055	0	0.00595288	0	0	0.065539	0	0.373866	0	0.0097858	0.0976691	0	0	0	0.0255701	0.152034	0.0279261	0	0.530199	0.849131
GSM924492	0.0566059	0.00760486	0.0534558	0.141702	0.00831114	0.0855689	0.0260144	0	0	0	0.168537	0	0.177569	0	0	0.0598299	0	0.0198318	0.041371	0.0603914	0.0932063	0	0	0.521324	0.857271
GSM924493	0.14098	0	0.0533057	0.213317	0	0.0463739	0	0.0110587	0	0	0.126636	0	0.0924257	0	0	0.152375	0	0.0250046	0.111198	0.00813182	0.019193	0	0	0.446494	0.89464
GSM924494	0.0736037	0	0.071754	0.110486	0	0.0410472	0	0	0.0211952	0	0.0013689	0.0127871	0.290579	0	0	0.0937779	0	0.0016535	0.122656	0	0.151669	0.00742236	0	0.533179	0.852905
GSM924495	0.0652472	0	0.0523837	0.0619732	0	0.0286491	0	0	0.0690307	0	0.0792189	0	0.26457	0.00407753	0.0430791	0.0391567	0	0.107971	0.0316405	0.0170719	0.120201	0.015729	0	0.495301	0.871565
GSM924496	0.140453	0	0.0730195	0.174658	0.0697777	0.0945531	0.00782279	0	0.00828799	0	0.144925	0	0	0	0	0.0602565	0	0.00847121	0.0778631	0	0.139912	0	0	0.429377	0.902439
GSM924497	0.0866211	0	0.0666516	0.0456716	0	0.071823	0	0	0.0708817	0	0.114159	0	0	0	0	0.0848545	0	0.0140379	0.143977	0.0809705	0.220351	0	0	0.360759	0.934789
GSM924498	0.148723	0	0.0723086	0.0754646	0	0.112944	0	0.0692866	0.0385783	0	0.144725	0	0.0190025	0	0	0.159902	0	0	0.0455714	0	0.113494	0	0	0.409492	0.911495
GSM924499	0.0999334	0.00881818	0.0414684	0.151618	0	0.0720041	0.0208522	0	0.0205637	0	0.0964061	0	0.174364	0	0	0.0742895	0	0.0154922	0.098107	0	0.107277	0.0188054	0	0.621405	0.814269
GSM924500	0.110462	0.0234108	0.0528862	0.112108	0	0.103396	0	0	0.028676	0	0.0929585	0	0.142197	0	0	0.122734	0	0	0.0972668	0.0293936	0.0845116	0	0	0.487717	0.87774
GSM924501	0.030513	0	0.0206454	0.0313581	0	0.153659	0.0185645	0.0436087	0	0.0284446	0.0210606	0.0134637	0.270272	0	0.0523366	0.0955075	0	0.0126023	0.0567384	0	0.12914	0.0220858	0	0.542121	0.848393
GSM924502	0.109992	0	0.0274861	0.113008	0	0.236505	0	0	0.0245947	0	0.150285	0.0115063	0.0922314	0	0	0.0584636	0	0.0287099	0.0531903	0	0.0808595	0.0131681	0	0.464322	0.885055
GSM924503	0.0674974	0.00358655	0.0642838	0.23283	0	0.0792158	0	0.0117281	0.0793909	0	0.111218	0	0.11953	0	0.00170641	0.0358898	0	0	0.104458	0.0035814	0.0816671	0.00341622	0	0.512586	0.861443
GSM924504	0.0702329	0.0721408	0.0525047	0.169344	0	0.143325	0.00837661	0	0	0	0.19368	0	0.0849826	0.0138793	0	0.0418347	0	0.00392076	0.0556377	0.00485137	0.0852892	0	0	0.603654	0.809795
GSM924505	0.0503571	0.00742145	0.0341226	0.103397	0	0.0689095	0.00466757	0.0158558	0	0	0.0685982	0	0.259349	0.0198154	0	0.0650473	0	0	0.111982	0	0.152199	0.0382778	0	0.53784	0.84995
GSM924506	0.0752487	0	0.0532613	0.127769	0	0.0914083	0.00875757	0	0.0419758	0	0.138555	0	0.13905	0.0228413	0	0.0308291	0	0.00812106	0.085999	0.0267466	0.122711	0.0267258	0	0.579491	0.830632
GSM924507	0.112617	0	0.103014	0.0948383	0	0.146871	0	0.0398914	0	0	0.123895	0	0.081843	0	0	0.126532	0	0	0.0717333	0.00979218	0.0676549	0.021318	0	0.468763	0.885433
GSM924508	0.0743201	0.0761588	0.0823357	0.0862787	0	0.0639416	0	0	0	0.00942841	0.135023	0	0.0516194	0	0.00140636	0.118723	0	0	0.147802	0.00257149	0.136894	0.0134975	0	0.503434	0.869421
GSM924509	0.0397712	0.0379045	0.0344989	0.164249	0	0.0761213	0	0.0134803	0.00370002	0	0.083141	0	0.191317	0	0	0.106256	0	0.0252825	0.0886468	0	0.121937	0.0136936	0	0.533391	0.855706
GSM924510	0	0.0508901	0.0219402	0.153707	0	0.045425	0	0	0.0276688	0	0.112448	0	0.273665	0	0	0.0807245	0	0.0132826	0.0172248	0.0228448	0.13202	0.0481591	0	0.546696	0.842131
GSM924511	0.0700848	0.0113485	0.0479802	0.104391	0.00564105	0.0353448	0.00527331	0	0	0	0.0485293	0	0.298207	0	0	0.0774984	0	0.000873078	0.150079	0	0.14156	0.00318991	0	0.551686	0.843194
GSM924512	0.0283119	0.0176974	0.0514145	0.115211	0	0.0780443	0.00354321	0	0.012211	0	0.072677	0	0.263522	0	0	0.0842223	0	0.0189088	0.122091	0	0.118189	0.013956	0	0.526741	0.857543
GSM924513	0.100432	0	0.0705985	0.112191	0	0.0413199	0.00217437	0	0.017351	0	0.11951	0	0.0611682	0	0	0.0987591	0	0	0.154019	0.00020004	0.199671	0.0226054	0	0.422879	0.905472
GSM924514	0.0571398	0.0128856	0.0460318	0.149395	0	0.0219831	0	0.00640611	0.0267439	0	0.0698912	0	0.21485	0.0149768	0	0.0804227	0	0.0199091	0.11098	0.0246162	0.0854977	0.0582715	0	0.560984	0.840768
GSM924515	0.0249935	0.0397491	0.0404908	0.111367	0.00197242	0.0781809	0	0	0.00198597	0	0.0701227	0	0.303263	0	0	0.124881	0	0.00631606	0.0602252	0	0.108584	0.0278674	0	0.603434	0.815258
GSM924516	0.104079	0	0.100397	0.0999571	0	0.147252	0	0	0.0225287	0	0.101829	0	0.0150655	0	0	0.0905582	0	0.00435634	0.129586	0.0249086	0.156716	0.00276637	0	0.428023	0.903287
GSM924517	0.0110031	0.0503118	0.0533019	0.106065	0	0.102115	0.0146741	0.023191	0	0	0.0793317	0	0.194144	0.00466992	0.0192262	0.0840141	0	0	0.101312	0	0.112633	0.0440074	0	0.62976	0.810334
GSM924518	0.125956	0	0.0584958	0.151272	0	0.0915125	0.0132052	0.000149959	0.00959817	0	0.10001	0	0.0984515	0	0	0.0834292	0	0	0.135023	0	0.132896	0	0	0.4976	0.872293
GSM924519	0.0896249	0	0.0691276	0.14036	0.0271154	0.0416561	0	0.0149323	0	0	0.163876	0	0.129293	0	0	0.0436593	0	0	0.106945	0.0054678	0.16212	0.00582234	0	0.437841	0.898307
GSM924520	0.0907706	0	0.0812563	0.192337	0	0.0689126	0	0.020552	0	0	0.145577	0	0.0992282	0.0123937	0	0.0799353	0	0.00712874	0.0646158	0	0.119026	0.0182669	0	0.550121	0.844118
GSM924521	0.0628389	0	0.0872397	0.0808786	0	0.135764	0	0.0015673	0	0	0.0662447	0	0.328092	0	0	0.0545375	0	0.0073902	0.0889999	0	0.0856056	0.000841938	0	0.509585	0.864591
GSM924522	0.163685	0	0.0809623	0.133411	0	0.0841496	0	0	0.0625365	0	0.088902	0	0.110015	0	0.00720308	0.0919897	0	0	0.0588157	0.00324655	0.115083	0	0	0.385714	0.921877
GSM924524	0.0368367	0.0528424	0.0364848	0.174067	0.03838	0.14092	0.0223115	0	0	0	0.138857	0	0.0698462	0	0	0.0482183	0	0.00294128	0.0910691	0	0.0795017	0.0677237	0	0.60392	0.813003
GSM924525	0.0385587	0.0269791	0.0794662	0.147258	0	0.123814	0	0.0237257	0	0	0.0532236	0.020821	0.22215	0	0	0.0633825	0	0.0148842	0.0661831	0	0.107359	0.0121949	0	0.466441	0.885952
GSM924526	0.0956592	0	0.0398314	0.170001	0	0.0336542	0	0.0174454	0.00418014	0	0.129975	0	0.0860589	0	0	0.136911	0	0.00691153	0.159378	0	0.11163	0.00836449	0	0.454167	0.89138
GSM924527	0.0641094	0	0.0490358	0.131795	0	0.126627	0	0.0058952	0.0251802	0	0.175164	0	0.131131	0	0	0.0693553	0	0.00777453	0.0634547	0.0455218	0.104955	0	0	0.513855	0.860657
GSM924528	0.140843	0.00808353	0.0355449	0.100165	0.0243533	0.0818235	0	0.0238591	0	0	0.0828433	0.0107617	0.128214	0	0	0.0449114	0	0	0.153868	0	0.144107	0.0206206	0	0.610715	0.817564
GSM924529	0.0939327	0	0.0478838	0.1358	0	0.0906138	0	0.0149487	0.0399025	0	0.0927733	0	0.106264	0	0	0.0916445	0	0.0191174	0.138824	0.0367395	0.0765665	0.0149886	0	0.432291	0.901618
GSM924530	0.00574551	0	0.0377462	0.0580888	0	0.122599	0	0.00166611	0	0	0.0749906	0	0.286319	0.0271519	0	0.07319	0	0	0.0623267	0.0388298	0.140199	0.0711471	0	0.589398	0.818028
GSM924532	0.0529882	0	0.0554549	0.160781	0	0.0653815	0.010522	0	0	0	0.185783	0	0.0813153	0.010119	0	0.0516732	0	0.0148344	0.13033	0	0.094923	0.0858951	0	0.623123	0.801509
GSM924533	0.0594071	0	0.0692377	0.156507	0	0.0753173	0	0	0.0246768	0	0.0923858	0	0.121335	0	0	0.0689383	0	0	0.0665905	0.0250242	0.154006	0.0865746	0	0.568302	0.834927
GSM924534	0.111895	0	0.019983	0.158839	0	0.0715928	0	0	0.0176559	0	0.124898	0	0.143125	0	0	0.0900494	0	0.0127708	0.0573569	0.051951	0.119833	0.0200502	0	0.426537	0.903612
GSM924535	0.0980798	0	0.0338477	0.110324	0	0.0999865	0.00649759	0	0.0162402	0	0.101081	0	0.170818	0.00202141	0	0.0678987	0	0	0.0836006	0.00702313	0.139478	0.0631026	0	0.561694	0.839291
GSM924536	0.0774516	0.00789912	0.0243352	0.0998143	0	0.09178	0.0214219	0	0	0	0.104926	0	0.142227	0	0.00263758	0.150947	0	0.00589726	0.127108	0	0.11961	0.0239445	0	0.463151	0.888197
GSM924537	0.109611	0.0100501	0.0606537	0.10361	0	0.0933981	0.012983	0	0.000597877	0	0.153933	0	0.0783989	0	0.00626896	0.074558	0	0.0305313	0.0684271	0.0453654	0.118743	0.0328704	0	0.585162	0.828919
GSM924538	0.174279	0	0.0349321	0.140572	0	0.139665	0	0	0.046435	0	0.1684	0	0.0485439	0	0.014554	0	0	0.0383607	0.00230392	0.0566957	0.124082	0.0111765	0	0.511283	0.860084
GSM924539	0.0620817	0	0.032869	0.124312	0	0.123679	0	0	0.0141395	0	0.141125	0	0.190151	0.0276442	0	0.0043353	0	0.017585	0	0.0731972	0.141892	0.0469891	0	0.554925	0.838176
GSM924540	0.0752486	0	0.0523274	0.111604	0	0.128495	0	0	0.0254858	0	0.0990698	0	0.182282	0.0144283	0	0.0611351	0	0	0.0933075	0	0.123823	0.0327932	0	0.478315	0.88047
GSM924541	0.0969306	0.0163641	0.0592804	0.200763	0	0.0745123	0.017289	0.019726	0	0	0.12607	0	0.0853093	0	0	0.0613645	0	0	0.11178	0	0.124259	0.00635179	0	0.626274	0.805805
GSM924542	0.0437813	0.0311077	0.0599566	0.109172	0	0.17474	0	0	0	0	0.140612	0	0.205257	0.0157701	0	0.020964	0	0.010191	0.0476282	0.0133988	0.127421	0	0	0.492631	0.872144
GSM924543	0.0654694	0.0206165	0.0430725	0.0792293	0	0.109669	0	0	0.0102466	0	0.0765919	0	0.200425	0	0	0.0999937	0	0	0.160741	0	0.119393	0.0145515	0	0.583833	0.832154
GSM924544	0	0.0641354	0.0401933	0.0900265	0	0.121247	0.0149012	0	0	0	0.067062	0	0.305994	0	0.0100461	0.0832977	0	0.0104175	0.0705596	0.0139715	0.0980873	0.0100604	0	0.575745	0.832377
GSM924545	0.037352	0.0544089	0.0446673	0.0710098	0	0.0763983	0	0	0.102853	0	0.0781031	0	0.173326	0	0	0.0861161	0	0	0.0903505	0.0282068	0.137557	0.0196505	0	0.431443	0.902227
GSM924546	0.0696783	0	0.088818	0.179225	0	0	0	0	0.0330789	0	0.00563516	0	0.252592	0	0.0229257	0.110214	0	0	0.0760641	0	0.0960868	0.0656819	0	0.52973	0.854498
GSM924547	0.0901081	0.0181773	0.032471	0.245714	3.70848e-05	0.111803	0.0281399	0	0	0	0.141537	0	0.00736507	0	0	0.0750639	0	0	0.172981	0	0.0766033	0	0	0.476469	0.878549
GSM924548	0.0793544	0	0.0510416	0.0818294	0	0.0808854	0	0.00149718	0.030557	0	0.106696	0	0.246088	0	0.00734477	0.0442963	0	0.0202354	0.0644541	0.0425031	0.143217	0	0	0.472671	0.882584
GSM924549	0.0655311	0.0064461	0.0215168	0.0399693	0	0.123269	0.00469713	0	0	0	0.0299576	0	0.282997	0	0.00195289	0.104905	0	0	0.14296	0	0.16334	0.0124579	0	0.533907	0.851542
GSM924550	0.0884273	0	0.0226536	0.0568549	0	0.112701	0.0416382	0	0.0155452	0	0.16936	0	0.148832	0	0	0.0563016	0	0.0321921	0.0967939	0.0242069	0.113124	0.0213682	0	0.408526	0.911892
GSM924551	0.0553417	0	0.0742031	0.110272	0	0.128555	0	0	0.0222785	0	0.0944619	0	0.208041	0.00662611	0	0.0855523	0	0	0.0397611	0.022685	0.113839	0.038383	0	0.514088	0.863047
GSM924552	0.0590678	0.00177691	0.0741221	0.0751873	0	0.101356	0	0	0.0138008	0	0.116844	0	0.226043	0	0	0.0845311	0	0.00500857	0.0908996	0.024749	0.126614	0	0	0.506797	0.867311
GSM924553	0.0945922	0	0.0416432	0.110954	0	0.0572911	0.0182915	0.0204599	0	0	0.102512	0	0.141931	0	0	0.125633	0	0.00375579	0.176381	0	0.106555	0	0	0.519622	0.863137
GSM924554	0.0231776	0.0112062	0.0437016	0.0905085	0	0.0493474	0	0	0.0575211	0	0.0627996	0	0.279416	0.0113075	0	0.0770724	0	0.00129961	0.046445	0.0357176	0.128663	0.0818167	0	0.580988	0.823837
GSM924555	0.0823718	0	0.0721819	0.211817	0	0.0189166	0	0	0.0619794	0	0.137732	0	0.122512	0.0254174	0	0.0624866	0	0.00207909	0.0801593	0	0.121025	0.00132277	0	0.467384	0.884548
GSM924556	0.0590637	0	0.0594949	0.149641	0	0.0667125	0	0	0.0649551	0	0.122224	0	0.243374	0	0	0.0643554	0	0.00537022	0.0567478	0.0421752	0.0658864	0	0	0.481465	0.877775
GSM924557	0.102781	0	0.0634636	0.152182	0	0.0523526	0.0335907	0.0378955	0	0	0.145461	0	0.112572	0.0114459	0	0.00910061	0	0.0175439	0.14466	0.00190292	0.090242	0.0248057	0	0.425194	0.90432
GSM924558	0.0763093	0	0.0319312	0.138973	0.0245419	0.0687515	0	0	0.0224715	0	0.148981	0	0.16426	0	0	0.039902	0	0.00371601	0.0678154	0.0301179	0.128604	0.0536258	0	0.555054	0.839462
GSM924559	0.123834	0	0.0521799	0.147493	0	0.152871	0	0.0118485	0.00223506	0	0.111227	0	0.161892	0	0	0.172871	0	0.0173315	0	0	0.0462169	0	0	0.459793	0.888174
GSM924560	0.0272365	0.0137083	0.0279857	0.127452	0	0.140885	0	0	0.0235781	0	0.125271	0	0.239686	0.0156034	0	0.044311	0	0.010352	0.0417733	0.0576703	0.0941192	0.010368	0	0.550826	0.842097
GSM924561	0.181443	0	0.0635268	0.184758	0	0.0326916	0.00955479	0	0.069731	0	0.08986	0	0.0494037	0	0	0.153837	0	0.0126147	0.00969654	0.0463419	0.0965407	0	0	0.443752	0.896056
GSM924562	0.0912046	0	0.073041	0.130305	0	0.23199	0	0.00274076	0	0	0.0816702	0.00340597	0.0566547	0.0165513	0	0.011177	0	0.00554122	0.190384	0	0.105334	0	0	0.472674	0.881872
GSM924563	0.0733741	0	0.0342053	0.19175	0	0.0915732	0.0156492	0	0.0104435	0	0.16172	0	0.107646	0	0	0.0811993	0	0.0281457	0	0.0685166	0.135777	0	0	0.511996	0.860671
GSM924564	0.0748868	0	0.0486905	0.0927249	0	0.154673	0	0	0.00188369	0	0.120714	0	0.267506	0	0	0.0713353	0	0.00193688	0.0423645	0	0.123284	0	0	0.491503	0.872661
GSM924565	0.0626725	0	0.0395196	0.115645	0	0.136662	0	0	0.0459465	0	0.135133	0	0.179335	0	0.000786086	0.0512664	0	0	0.0358364	0.0140963	0.160432	0.022668	0	0.462944	0.886121
GSM924566	0.157254	0	0.121321	0	0	0.171208	0	0.00884505	0.0486838	0	0.113022	0	0.0748161	0	0.00823384	0.0837995	0	0.0226183	0.0901	0.00573788	0.0943605	0	0	0.429164	0.90362
GSM924567	0.030188	0.061296	0.0349234	0.0582674	0	0.0276607	0	0	0	0	0.110402	0	0.293562	0	0	0.0781001	0	0.010795	0.00872664	0.0574318	0.15125	0.0773965	0	0.595281	0.812688
GSM924568	0.0743319	0	0.0615853	0.138246	0.00989148	0.0250174	0.052196	0	0.00552956	0	0.172097	0	0.129984	0	0	0.0988933	0	0.00791612	0.107683	0.0370837	0.079545	0	0	0.456181	0.889899
GSM924569	0.0472356	0.0293933	0.0432711	0.0662615	0	0.0371053	0	0	0.00764337	0	0.0440125	0	0.28317	0	0	0.0995314	0	0	0.0870057	0.0117712	0.169743	0.0738561	0	0.545211	0.842317
GSM924570	0.0716314	0.0412792	0.0799158	0.121315	0	0.186091	0	0.00795043	0	0	0.0981919	0	0.126735	0	0	0.101962	0	0.0125984	0.0278393	0	0.124491	0	0	0.580672	0.832321
GSM924572	0.0425273	0	0.0339237	0.0927163	0	0.0910161	0	0	0.0160809	0	0.115377	0	0.283145	0	0	0.0370532	0	0.0127347	0.0384774	0.030652	0.162718	0.0435789	0	0.532576	0.849659
GSM924573	0.0575574	0	0.034049	0.139416	0	0.115687	0	0	0.0256868	0	0.0504017	0.0110879	0.132049	0.0284624	0	0.0314829	0	0.00192914	0.103654	0	0.153809	0.114728	0	0.564389	0.835082
GSM924574	0.0373896	0	0.059247	0.183109	0	0.0195618	0	0	0.0352467	0	0.0917442	0	0.251693	0.020968	0	0.060968	0	0.0101667	0.0439606	0.0273573	0.102443	0.0561463	0	0.577114	0.828569
GSM924575	0.00393011	0.114653	0.0637898	0.0729202	0.00280242	0	0	0	0.00721049	0	0.137115	0	0.303355	0	0	0.200005	0	0.00172865	0	0.0159684	0.0603974	0.0161235	0	0.438223	0.898187
GSM924576	0.03711	0.00993064	0.0315497	0.0778589	0	0.169262	0	0.0251583	0.00960385	0	0.0714698	0	0.22998	0.0128692	0	0.0665072	0	0.00613053	0.0577966	0.0156696	0.122627	0.0564767	0	0.541665	0.848413
GSM924577	0.0803564	0.00415732	0.0301752	0.0638388	0	0.109712	0	0.00658626	0.0174242	0	0.112788	0	0.266131	0	0.00133089	0.084071	0.013188	0	0.0851024	0.0279436	0.0826483	0.0145468	0	0.507668	0.865781
GSM924578	0.0709258	0	0.0419797	0.191048	0	0.248274	0	0.0207037	0.0112398	0	0.182762	0.0101193	0.0688133	0	0	0.0396557	0	0.00550079	0	0.0307083	0.0367328	0.0415363	0	0.516287	0.855568
GSM924579	0.0683083	0.0165203	0.0495058	0.120565	0	0.122574	0	0	0	0	0.0754155	0	0.290663	0	0	0.195639	0	0	0.00808451	0.00215083	0.0276246	0.0229493	0	0.416267	0.90878

## Sheet: S10
Table S10: The infiltration ratio of various TME cells in the TCGA group
Mixture	B cells naive	B cells memory	Plasma cells	T cells CD8	T cells CD4 naive	T cells CD4 memory resting	T cells CD4 memory activated	T cells follicular helper	T cells regulatory (Tregs)	T cells gamma delta	NK cells resting	NK cells activated	Monocytes	Macrophages M0	Macrophages M1	Macrophages M2	Dendritic cells resting	Dendritic cells activated	Mast cells resting	Mast cells activated	Eosinophils	Neutrophils	P-value	Correlation	RMSE
TCGA-AB-2803	0.075858	0	0.0561619	0.0971885	0	0.106259	0	0.0111501	0.00508695	0	0.0847534	0	0.176621	0	0	0.0253867	0	0	0.149435	0.0539489	0.138848	0.0193026	0	0.41996	0.90688
TCGA-AB-2805	0.0505754	0.0371921	0.0272902	0.0525281	0	0.14667	0	0	0	0	0.0505271	0	0.374987	0	0	0.101429	0.0194858	0	0.0848313	0	0.0544842	0	0	0.583651	0.827896
TCGA-AB-2806	0.12601	0.0753109	0.0277675	0.0164404	0	0.230709	0	0.0212356	0	0	0.0223639	0.00265026	0.0757494	0	0	0.114336	0	0	0.164636	0	0.12279	0	0	0.411752	0.910855
TCGA-AB-2808	0.0108088	0.103464	0.0479797	0.0181828	0	0.0878152	0	0.00490894	0	0.00143645	0.0878461	0	0.216902	0	0	0.101714	0	0	0.12299	0.0101936	0.095907	0.0898507	0	0.536059	0.852703
TCGA-AB-2810	0.0051373	0.0671982	0.033775	0.141436	0	0.0882127	0	0.0237194	0	0	0.119502	0	0.185375	0.000794229	0	0.0286087	0	0	0.151989	0	0.098006	0.0562467	0	0.469546	0.883869
TCGA-AB-2811	0.029889	0.0677614	0.0270416	0.10226	0	0.103896	0.00410787	0	0	0	0.132747	0	0.292756	0	0	0.0954749	0	0	0.0586148	0.0186481	0.0668021	0	0	0.483002	0.877533
TCGA-AB-2812	0.124238	0.0070512	0.00654845	0.0262456	0.0259782	0.0533682	0	0.0143687	0	0	0.0816402	0	0.144827	0	0.000546028	0.0360551	0	0	0.202056	0	0.263792	0.0132842	0	0.395103	0.918588
TCGA-AB-2813	0.047802	0.00760624	0.105471	0.0951608	0	0.128916	0	0.0136065	0	0	0.0441498	0.00479987	0.329383	0.0121714	0	0.0882966	0	0	0.0245895	0	0.0697223	0.0283249	0	0.556214	0.839436
TCGA-AB-2814	0.111848	0.0574335	0.0236704	0.125136	0	0.182713	0	0.0305269	0	0	0.0773192	0	0.0880655	0.0118842	0	0.0530883	0	0	0	0.0236158	0.165731	0.0489687	0	0.388033	0.921931
TCGA-AB-2815	0	0.101051	0.0242655	0.0510817	0	0.038256	0	0.0110718	0	0	0.100583	0	0.283695	0	0	0.142215	0.0321353	0	0.122924	0	0.0927229	0	0	0.526529	0.859463
TCGA-AB-2816	0.0922516	0	0.00891835	0.0681544	0	0.104634	0	0	0	0	0.0603453	0	0.389564	0	0	0.0962462	0	0	0.0781118	0	0.098584	0.0031906	0	0.546089	0.844595
TCGA-AB-2817	0.145364	0.0170402	0.0131712	0.0664563	0	0.162885	0	0	0	0	0.0676371	0.00731595	0.267117	0	0	0.091892	0	0	0.0956909	0	0.0654301	0	0	0.531967	0.855318
TCGA-AB-2818	0.0461313	0.0567675	0.0295542	0.0376842	0	0.113155	0	0	0	0	0.110456	0	0.22628	0	0	0.0939074	0	0	0.0562481	0.0271306	0.0878669	0.114818	0	0.54581	0.845416
TCGA-AB-2819	0.108388	0.0107862	0.0499685	0.22467	0	0.0409997	0	0.0558615	0.0145247	0	0	0.0633728	0.150298	0	0.0128884	0.0748218	0	0	0.133821	0	0.0595993	0	0	0.441313	0.896887
TCGA-AB-2820	0.24345	0	0.0277052	0.0707195	0	0.131352	0	0.0225361	0	0	0.168337	0.0235465	0.131048	0	0	0.0149101	0	0.00111188	0.100452	0	0.0631303	0.00170133	0	0.482738	0.875066
TCGA-AB-2821	0.175743	0	0.0663432	0.0891988	0	0.135503	0	0.0366948	0	0	0.0734945	0.0180842	0.312365	0.0124243	0	0.0570344	0	0	0.0137861	6.91711e-05	0.00925916	0	0	0.520054	0.856006
TCGA-AB-2822	0.120326	0.011315	0.0651822	0.100355	0	0.227066	0	0	0.00255083	0	0.0806661	0	0.0322698	0	0	0.0978599	0	0	0.18273	0.0024084	0.0772698	0	0	0.392768	0.919377
TCGA-AB-2823	0.0237824	0.0714498	0.00882192	0.182429	0	0.0986781	0	0.0132496	0.00648764	0	0.0650446	0.0273327	0.169055	0	0	0.0922444	0	0	0.166707	0	0.0591695	0.0155484	0	0.378575	0.925327
TCGA-AB-2824	0.0620267	0.0422612	0.0478504	0.149036	0	0.0440549	0	0.0248265	0.0152606	0	0.0896106	0	0.238619	0	0	0.115769	0	0	0.0840391	0	0.0798914	0.0067532	0	0.486799	0.877075
TCGA-AB-2825	0.0103038	0.0754216	0.0218496	0.0677509	0	0.0908366	0	0	0	0	0.0461601	0	0.32185	0	0	0.159057	0	0	0.0857268	0	0.101029	0.0200149	0	0.523142	0.858576
TCGA-AB-2826	0.0395344	0.0267073	0.020317	0.0160341	0	0.134256	0.00166455	0	0	0	0.0769893	0	0.281032	0	0	0.11319	0	0	0.101047	0	0.123981	0.0652471	0	0.575048	0.832449
TCGA-AB-2828	0	0.0767057	0.0675757	0.018025	0	0.124778	0	0.00570761	0	0	0.0597337	0	0.393946	0	0	0.107839	0	0	0.0775781	0	0.0548531	0.013258	0	0.561482	0.836854
TCGA-AB-2830	0.17394	0	0.0203375	0.216279	0.0637624	0	0	0.0104518	0.0217992	0	0.081841	0.0157099	0.144968	0	0	0.163325	0	0	0.0593906	0	0.0281961	0	0	0.492958	0.871722
TCGA-AB-2832	0.121604	0.119815	0.00491811	0.095843	0.0353865	0	0	0.0546045	0	0	0.0868354	0	0.087245	0	0	0.282488	0	0.000479872	0.0250833	0	0.0856973	0	0	0.425775	0.904143
TCGA-AB-2833	0.0877441	0.0018333	0.0140504	0.0519926	0	0.124027	0	0	0	0	0.0513653	0	0.426117	0.0107262	0	0.0656919	0	0	0.0646341	0	0.0719279	0.0298898	0	0.596111	0.814604
TCGA-AB-2834	0	0.0983584	0.0306742	0.068694	0	0.103251	0	0.00296618	0.00465802	0	0.0602705	0	0.280652	0	0	0.105219	0	0	0.101289	0	0.0647033	0.0792646	0	0.515108	0.862053
TCGA-AB-2835	0.053995	0.0677901	0.0338527	0.0364622	0	0.1619	0	0	0	0	0.0474051	0	0.283044	0	0	0.160488	0	0.000514605	0.0403512	0	0.0803225	0.0338743	0	0.51049	0.864862
TCGA-AB-2836	0.057941	0.0157742	0.0400527	0.0854642	0	0.124508	0	0.00460328	0	0	0.0562232	0	0.302798	0	0	0.105607	0	0.0201555	0.0813271	0	0.0646257	0.0409208	0	0.569148	0.837133
TCGA-AB-2837	0.0429137	0.0477402	0.0231234	0.0651523	0	0.0769981	0	0	0	0	0.0796192	0	0.306754	0	0	0.159224	0	0	0.0630075	0	0.0862151	0.0492531	0	0.567737	0.835122
TCGA-AB-2838	0.0630612	0.0634774	0.0102652	0.155142	0.0328944	0	0	0.0157221	0	0	0.122111	0.00105491	0.173949	0	0.00257817	0.0859051	0	0	0.151036	0.00417109	0.0738114	0.0448215	0	0.545315	0.848964
TCGA-AB-2839	0.0800131	0.065712	0	0.0967799	0	0.0647719	0	0.0131167	0.0129927	0	0.0933716	0	0.111759	0	0	0.0363486	0	5.39496e-05	0.189483	0.0328021	0.202795	0	0	0.423161	0.905408
TCGA-AB-2840	0.16427	0.0236002	0.0140504	0.0450452	0	0.140392	0	0.00756399	0	0	0.0519118	0.00625297	0.160822	0	0	0.0998106	0	0	0.178952	0	0.107329	0	0	0.401087	0.915486
TCGA-AB-2841	0	0.129493	0	0.18614	0.0684585	0	0	0	0	0	0.178961	0	0.200252	0	0	0.00639379	0	0.00637603	0.187594	0	0.0363313	0	0	0.444706	0.894976
TCGA-AB-2842	0.0422436	0.057321	0.0383186	0.075408	0	0.154451	0	0	0	0	0.0836034	0	0.360637	0	0	0.110701	0	0.00805872	0.00193481	0.00855335	0.0587691	0	0	0.418459	0.907801
TCGA-AB-2843	0.0755581	0.0720762	0.0395189	0.130514	0	0.0494336	0	0.00458385	0.0281198	0	0.102744	0.00414221	0.219783	0	0	0.148123	0	0	0.107847	0	0.0175557	0	0	0.553947	0.845428
TCGA-AB-2844	0	0.113359	0.0358912	0.0238899	0	0.126744	0	0.00538952	0	0	0.0996209	0	0.289106	0	0	0.104694	0	0	0.0936615	0.0193384	0.0883061	0	0	0.491932	0.875052
TCGA-AB-2845	0.0438348	0.112607	0.025428	0.0890283	0	0.10579	0	0.019516	0	0	0.0675109	0	0.206635	0	0	0.152031	0	0.00487915	0.0988678	0.00795965	0.0659129	0	0	0.527111	0.860663
TCGA-AB-2846	0.0570738	0.03423	0.0504943	0.022355	0	0.185654	0	0	0	0	0.111396	0	0.293159	0	0	0.0827286	0.00640828	0	0.0783475	0.0120342	0.0504884	0.0156317	0	0.49574	0.872438
TCGA-AB-2847	0.0601796	0.0144213	0.0736749	0.256437	0.00102906	0	0.00447841	0.0511772	0.00455935	0	0.098258	0	0.138332	0	0	0.0427396	0	0	0.1816	0	0.0731134	0	0	0.576265	0.829936
TCGA-AB-2848	0.0984759	0.00414809	0.0203387	0.0793107	0	0.0813478	0	0.00705029	0	0	0.0951893	0	0.281603	0	0	0.124481	0	0	0.0780143	0	0.0732196	0.0568211	0	0.53073	0.854262
TCGA-AB-2849	0.135875	0	0.0882415	0.0939164	0.0600055	0.0846032	0	0.0325346	0.0477712	0.0489783	0.0585673	0	0.144745	0	0	0.0602962	0	0	0.090818	0.0158625	0.020066	0.0177203	0	0.435484	0.8994
TCGA-AB-2851	0.0988851	0	0.0261999	0.0192573	0	0.161797	0	0.00668843	0	0	0.101414	0	0.355428	0	0	0.1153	0	0.00179591	0.0407618	0	0.0358306	0.0366418	0	0.55076	0.841962
TCGA-AB-2853	0.0892535	0.00235747	0.0495664	0.0602232	0	0.161395	0	0	0	0.00162798	0.102617	0	0.270236	0	0	0.0887915	0	0	0.0462414	0.00627702	0.121413	0	0	0.397009	0.917243
TCGA-AB-2854	0.0506323	0.0478624	0.052176	0.163698	0	0.0355837	0	0.0363917	0	0	0.0300492	0.0104646	0.321301	0	0	0.108375	0	0.00487895	0.0632107	0	0.0629778	0.0123989	0	0.526526	0.856507
TCGA-AB-2855	0.185506	0	0.0400715	0.0817856	0	0.140545	0	0.0121669	0	0.00622395	0.0605885	0	0.212781	0	0	0.101765	0	0	0.0709552	0	0.087611	0	0	0.372579	0.928105
TCGA-AB-2856	0.10132	0	0.0543747	0.0958769	0	0.0959945	0	0.00659781	0.0238174	0	0.0756544	0	0.314592	0	0	0.134258	0	0	0.0530433	0	0.0444711	0	0	0.515156	0.862241
TCGA-AB-2857	0.182442	0	0.038487	0.201988	0	0	0	0.082454	0.0115655	0	0.0932658	0.00638614	0.103649	0	0.000460859	0.0481855	0	0	0.127916	0	0.0810041	0.0221968	0	0.587667	0.822932
TCGA-AB-2858	0.03953	0.0577679	0.0648203	0.157361	0	0.146538	0	0.0257097	0	0	0.0459612	0.00547793	0.100905	0	0	0.0659722	0	0	0.171509	0.00848009	0.0931173	0.0168504	0	0.508454	0.866444
TCGA-AB-2859	0.0502705	0.044851	0.0477381	0.200637	0	0.144419	0	0	0.050489	0	0.102654	0.0042467	0.170552	0	0	0.043906	0	0	0.0791565	0	0.06108	0	0	0.509671	0.862529
TCGA-AB-2860	0.106449	0	0.0992514	0.12779	0	0.110495	0	0.0183393	0.00177322	0	0.118508	0	0.231974	0	0	0.0929662	0	0	0.0487003	0.0106453	0.032837	0.000269934	0	0.586551	0.824578
TCGA-AB-2861	0.0655989	0.0510284	0.04862	0.0649724	0	0.132742	0	0.0109247	0	0	0.109086	0	0.3296	0	0	0.132581	0	0.000450019	0	0.0235227	0.0308745	0	0	0.422493	0.905745
TCGA-AB-2862	0.157546	0.00768822	0.033717	0.148648	0	0.13699	0	0.0459149	0.00313247	0	0.114874	0	0.085428	0	0	0.0328671	0	0	0.143029	0.0244617	0.0657037	0	0	0.449022	0.892742
TCGA-AB-2863	0.057489	0.10726	0.10448	0.137528	0	0.100099	0	0	0	0	0.00784944	0.0323075	0.155838	0	0	0.0790569	0	0	0.107241	0	0.0652258	0.045626	0	0.361187	0.93385
TCGA-AB-2865	0.0309159	0.0327789	0.0413602	0.104848	0	0.140473	0	0.0180377	0	0	0.108752	0	0.296668	0	0	0.0880748	0	0.00251524	0.0871943	0	0.0281928	0.0201901	0	0.518661	0.860522
TCGA-AB-2866	0.00163744	0.0763355	0.0080584	0.155466	0	0.16001	0	0	0.00214829	0	0.0903573	0	0.357781	0	0	0.148206	0	0	0	0	0	0	0	0.51265	0.859922
TCGA-AB-2867	0.12127	0	0.0177999	0.206201	0	0.0905903	0	0.0148932	0.0321575	0	0.0922622	0	0.204394	0	0	0.0425926	0	0	0.0678993	0	0.0698809	0.0400582	0	0.560837	0.83691
TCGA-AB-2868	0.112406	0	0.0709626	0.189777	0.107167	0	0	0.00501239	0.0142118	0	0.140566	0	0.103894	0	0	0.00739608	0	0	0.156123	0	0.0341859	0.058296	0	0.590031	0.819071
TCGA-AB-2869	0.134212	0.0137882	0.041407	0.112881	0	0.194978	0	0.0109118	0.0163893	0	0.106752	0.00824333	0.0722095	0	0	0	0	0	0.151712	0	0.132567	0.00394878	0	0.488124	0.873331
TCGA-AB-2870	0.0523434	0.0518318	0.0327392	0.0272002	0.00428248	0.125517	0	0.00890286	0	0	0.124743	0	0.264865	0	0	0.120183	0.00877588	0	0.098122	0.0165956	0.0638976	0	0	0.526509	0.859574
TCGA-AB-2871	0.199588	0	0	0.289156	0.0748054	0	0	0.0157161	0.0286301	0	0.165284	0	0.0744421	0	0	0.00760416	0	0	0.0664609	0.0195447	0.0587693	0	0	0.56368	0.826895
TCGA-AB-2872	0.158914	0	0.0791249	0.166099	0	0.0437132	0	0.0217771	0.000235824	0	0.0891531	0	0.136154	0	0	0.0374222	0	0	0.186018	0	0.081388	0	0	0.390495	0.920622
TCGA-AB-2873	0.0753868	0	0.0641687	0.0667275	0	0.173076	0	0	0	0	0.105355	0	0.343215	0	0	0.0658329	0	0	0.0173541	0.0149525	0.0463608	0.0275708	0	0.55202	0.840899
TCGA-AB-2874	0.0225046	0.0422047	0.120703	0.126193	0	0.0422742	0	0.00196716	0.029788	0	0.0744035	0	0.290428	0	0	0.0554385	0	0	0.0897505	0.0141118	0.0541246	0.0361093	0	0.395286	0.918377
TCGA-AB-2875	0.124523	0.0175721	0	0.112145	0	0.181497	0	0.0353994	0	0	0.112379	0	0.163829	0	0	0.0466896	0	0	0.125084	0.000277227	0.0806041	0	0	0.495361	0.871337
TCGA-AB-2876	0.0694002	0.0616815	0	0.12114	0.0293782	0.0307134	0	0.0104006	0	0	0.0989908	0	0.125251	0	0	0.107496	0	0	0.156921	0	0.188627	0	0	0.515335	0.864513
TCGA-AB-2877	0.0409162	0.0922287	0.0371856	0.14824	0	0.140297	0	0.031643	0	0	0.0675283	0.0442292	0.099877	0	0	0.038477	0	0	0.176817	0	0.0825609	0	0	0.386799	0.922271
TCGA-AB-2878	0.120795	0.00423526	0.0698487	0.0159554	0	0.237462	0	0.0458176	0	0	0.100985	0	0.0872894	0	0	0.0425887	0	0	0.0909328	0.0473286	0.0997101	0.0370504	0	0.503463	0.867783
TCGA-AB-2879	0.0910966	0.00249393	0.114301	0.0415482	0	0.228497	0	0	0	0	0.0502106	0.020938	0.0583434	0	0	0.134768	0	0	0.206072	0.0034477	0.0482825	0	0	0.298567	0.960658
TCGA-AB-2880	0.031058	0.0973965	0	0.0403332	0	0.150299	0	0.0313788	0	0	0.0759995	0	0.267783	0	0	0.151279	0	0	0.0907011	0	0.0637715	0	0	0.462886	0.888586
TCGA-AB-2881	0.132487	0	0.0143602	0.125687	0	0.17748	0	0	0	0	0.0794476	0	0.291161	0.00708349	0	0.0415155	0	0	0.0803256	0	0.0504523	0	0	0.547934	0.844946
TCGA-AB-2882	0	0.111703	0.0415828	0.134273	0	0.108704	0	0.0460817	0	0	0.166345	0	0.126096	0	0.00707535	0.028664	0	0	0.0595337	0.0372822	0.104038	0.0286206	0	0.567898	0.83329
TCGA-AB-2883	0.116538	0	0.100443	0.13137	0	0.0774149	0.00702563	0.0295062	0	0	0.0480819	0	0.227863	0	0	0.225069	0	0	0.0366884	0	0	0	0	0.392076	0.91977
TCGA-AB-2884	0.125285	0	0.0242582	0.126979	0	0.0734415	0	0.00766819	0.0094923	0	0.055282	0.00499652	0.3137	0	0	0.0646276	0	0	0.0899553	0	0.104315	0	0	0.522205	0.858767
TCGA-AB-2885	0.163615	0	0.043028	0.137709	0	0.213164	0	0	0	0	0.097737	0	0.115823	0	0	0.0698408	0	0	0.117185	0.00477721	0.0371203	0	0	0.463445	0.885889
TCGA-AB-2886	0.190677	0.00825433	0.0162517	0.128454	0	0.150543	0	0	0	0	0.0832102	0.0043204	0.0396023	0	0	0.112288	0	0	0.166367	0	0.100031	0	0	0.419206	0.90712
TCGA-AB-2887	0.157406	0.0420951	0.00968811	0.0696606	0	0.249212	0	0	0	0	0.0724034	0	0.133419	0	0	0.0390693	0	0	0.126758	0.0278149	0.072474	0	0	0.446405	0.89447
TCGA-AB-2889	0.0322749	0.0268236	0.0346249	0.0741337	0	0.149577	0	0.0162314	0	0	0.0759496	0	0.291398	0	0	0.111309	0.023672	0	0.0810371	0.00793363	0.0750354	0	0	0.486892	0.877585
TCGA-AB-2890	0.0872041	0	0.0514527	0.175419	0	0.150745	0	0.00471947	0.00851979	0	0.0982147	0.0130986	0.259935	0	0	0.0139967	0	0	0.0922894	0	0.0422991	0.00210713	0	0.62127	0.804045
TCGA-AB-2891	0.065628	0.0339689	0.102787	0.0800707	0	0.137529	0	0.0286577	0	0	0.084112	0	0.320049	0	0	0.0495337	0	0	0.0197354	0.00265974	0.0752692	0	0	0.492663	0.871375
TCGA-AB-2892	0.00846818	0.0756123	0.0207536	0.0560814	0	0.0984202	0	0.026688	0	0	0.0623625	0	0.311618	0	0	0.0828144	0.0378095	0	0.134166	0	0.0852058	0	0	0.548842	0.84937
TCGA-AB-2893	0.0509664	0.0266067	0.0355268	0.0652702	0	0.154179	0	0.000135284	0	0	0.069883	0	0.388567	0	0	0.145179	0	0	0	0.00690969	0.0538277	0.00294868	0	0.496668	0.869065
TCGA-AB-2894	0.122884	0.0499285	0	0.13929	0	0.127078	0	1.42251e-07	0	0.00314313	0.087483	0	0.181222	0	0	0.188874	0	0.0015328	0.0159437	0	0.0826203	0	0	0.41485	0.909132
TCGA-AB-2895	0.189578	0	0.018383	0.0396224	0	0.231369	0	0	0.0375257	0	0.051671	0.0158477	0.0610024	0	0	0.0630669	0	0	0.156445	0	0.132221	0.0032677	0	0.3067	0.957656
TCGA-AB-2896	0.0686637	0.00576401	0.0327028	0.0842853	0	0.140193	0	0	0.0132162	0	0.0616144	0	0.246561	0	0	0.0924854	0	0	0.132254	0	0.12226	0	0	0.440363	0.898603
TCGA-AB-2897	0.116838	0	0.0576082	0.136017	0	0.107881	0	0.0803464	0	0	0.117909	0	0.131013	0	0	0	0	0	0.136446	0.0446352	0.071307	0	0	0.383429	0.924287
TCGA-AB-2898	0.0884923	0.0299794	0.0774057	0.1707	0	0.0815531	0	0.0224979	0.00499435	0	0.175828	0	0.1864	0	0	0	0	0	0.00743282	0.000470864	0.0542229	0.100023	0	0.43657	0.900006
TCGA-AB-2899	0.165878	0	0.04157	0.162072	0	0.082139	0.00292996	0	0.00120394	0	0.0989252	0	0.244956	0	0	0.0929096	0	0	0.0929021	0	0.00442848	0.0100857	0	0.574995	0.830828
TCGA-AB-2900	0.00834191	0.0802961	0.019873	0.0473582	0	0.0879552	0	0.0433512	0	0	0.0886924	0	0.210401	0	0	0.183838	0	0.00180987	0.118839	0	0.102808	0.0064353	0	0.472483	0.885479
TCGA-AB-2901	0.0881697	0	0.0230504	0.136475	0	0.110576	0	0.0101126	0.0154697	0	0.070937	0.0113498	0.157877	0	0	0.0477714	0	0.00141196	0.229599	0	0.0889293	0.00827086	0	0.427912	0.903375
TCGA-AB-2903	0.0812923	0.00170199	0.0242566	0.0632758	0	0.118368	0	0.0189174	0	0	0.0539223	0.0398964	0.122207	0	0	0.105568	0	0	0.253177	0	0.117417	0	0	0.355061	0.935644
TCGA-AB-2904	0.112335	0.00970631	0.0671729	0.133252	0	0.220563	0	0.0375175	7.78374e-05	0	0.101587	0	0.0415757	0	0	0.0369234	0	0	0.0796996	0.0316457	0.127943	0	0	0.499017	0.867311
TCGA-AB-2908	0.0625297	0.0172499	0.0755464	0.267009	0	0.0237936	0	0.0938115	0	0	0.100096	0.0122434	0.214779	0	0	0.0102218	0	0	0.068212	0.023608	0.0309	0	0	0.507058	0.862406
TCGA-AB-2910	0.101445	0.0165883	0.0467502	0.0474263	0	0.102353	0	0	0	0	0.0973212	0	0.371716	0	0	0.203758	0	0	0.00566134	0	0.00697979	0	0	0.398516	0.918032
TCGA-AB-2911	0.0620641	0.0521542	0.0238677	0.11018	0	0.0975406	0	0.0109539	0.00221439	0	0.066896	0	0.251692	0	0	0.103726	0.0450164	0	0.100713	0	0.0551382	0.017844	0	0.567845	0.84146
TCGA-AB-2912	0	0.119342	0.0522983	0.174459	0	0	0	0.00630432	0	0	0.0613705	0	0.300943	0	0	0.132457	0	0.0104084	0.0777938	0	0.0646236	0	0	0.497773	0.871133
TCGA-AB-2913	0.11298	0.0773939	0.0141549	0.100654	0	0.191866	0	0	0	0	0.0475782	0	0.140588	0	0	0.0446506	0	0	0.146722	0	0.123413	0	0	0.390459	0.920205
TCGA-AB-2914	0.10715	0.0102512	0.0114597	0.0734674	0	0.171366	0	0.018508	0	0	0.0519401	0	0.287496	0	0	0.0903937	0	0	0.108091	0	0.0649897	0.00488685	0	0.516797	0.86291
TCGA-AB-2915	0.0775484	0.000228807	0.0324774	0.179388	0	0.136956	0	0.0029184	0	0	0.0982455	0	0.221411	0	0	0.119043	0	0	0.0162182	0.0336493	0.000277377	0.0816386	0	0.553699	0.839704
TCGA-AB-2916	0.0248992	0.0464453	0.0206333	0.0823706	0	0.155914	0	0	0	0	0.0674726	0	0.294835	0	0	0.0983783	0	0	0.0847066	0	0.0326618	0.0916836	0	0.613062	0.810154
TCGA-AB-2917	0.0769023	0	0.0199164	0.0999148	0	0.172593	0	0.00592397	0	0	0.0580097	0	0.334714	0	0	0.00798169	0	0	0.102163	0.00583176	0.0749839	0.0410657	0	0.504599	0.865713
TCGA-AB-2918	0.0545209	0.114015	0.0157555	0	0	0.08037	0.0160787	0	0	0	0.0789488	0	0.259458	0	0	0.157759	0	0	0.134183	0	0.0889114	0	0	0.437844	0.899605
TCGA-AB-2919	0.109804	0.0725944	0.0894084	0.146813	0.0600712	0.0119447	0	0.0577988	0.00531922	0	0.104594	0	0.0734443	0	0	0.0504008	0	0.00106777	0.204717	0	0.0120227	0	0	0.387596	0.923175
TCGA-AB-2920	0.176557	0	0.0670093	0.147392	0	0.134837	0	0.0331654	0.0185755	0	0.0869091	0.00129319	0.15792	0	0	0.00206524	0	0	0.0238166	0.0469438	0.103516	0	0	0.458483	0.88789
TCGA-AB-2921	0.0807682	0.0703051	0.00938067	0.0568386	0	0.141821	0	0	0	0	0.0239003	0.00786543	0.344961	0	0	0.108056	0	0	0.115389	0	0.0290443	0.0116714	0	0.512967	0.862935
TCGA-AB-2924	0.0482305	0.0304322	0.0307892	0.0277687	0	0.209137	0	0	0	0	0.0991352	0	0.308914	0	0	0.10071	0	0	0.0384968	0.0181449	0.042682	0.0455595	0	0.479097	0.878903
TCGA-AB-2925	0.043955	0.0794994	0.0353026	0.0254601	0	0.128329	0	0.0101846	0	0	0.0375322	0.0107434	0.370809	0	0	0.143081	0	0	0.0818105	0	0.0332933	0	0	0.445995	0.894998
TCGA-AB-2927	0.0841954	0.0235045	0.0556885	0.113299	0	0.159542	0	0	0	0	0.082574	0	0.256331	0	0	0.0746449	0	0	0.0724323	0.00235454	0.0754342	0	0	0.597409	0.823099
TCGA-AB-2928	0.212747	0	0.0813266	0.131173	0.0172809	0.11616	0	0	0	0	0.138456	0.00812819	0.0714332	0	0	0.0544124	0	0	0.0443796	0.00321857	0.121285	0	0	0.295408	0.970228
TCGA-AB-2929	0.0864429	0.00521209	0.0618082	0.111394	0	0.150225	0	0.0321902	0	0	0.0993925	0.0357447	0.169715	0	0	0.0300708	0	0	0.134493	0	0.0433848	0.0399269	0	0.51423	0.861601
TCGA-AB-2930	0.0877076	0.106528	0	0.0365943	0	0.119411	0	0.00122218	0	0	0.110794	0	0.164294	0	0	0.157703	0	0	0.0934897	0	0.108183	0.0140735	0	0.464441	0.887838
TCGA-AB-2931	0.116058	0.00753039	0	0.0777089	0	0.129229	0	0	0.0432278	0	0.069134	0.00621279	0.146311	0	0	0.116217	0	0	0.159506	0	0.128865	0	0	0.393019	0.918927
TCGA-AB-2932	0.00394041	0.110528	0.0361165	0.07312	0	0.0865329	0	0.00382808	0	0	0.0639838	0	0.362606	0	0	0.147217	0	0.00431933	0.026967	0	0.0619626	0.0188778	0	0.521192	0.857348
TCGA-AB-2933	0.123091	0	0.0414457	0.100812	0	0.0371345	0.0525817	0.0126917	0	0	0.0796948	0	0.280178	0	0	0.100548	0	0	0.077252	0	0.0575366	0.0370343	0	0.566495	0.838604
TCGA-AB-2934	0.0848834	0.0208058	0.0303864	0.0377678	0	0.118399	0.0182277	0	0	0	0.0647159	0	0.456335	0	0	0.0457753	0.0125562	0	0.0599968	0	0.0476991	0.00245086	0	0.549323	0.840622
TCGA-AB-2935	0	0.0911343	0.0779179	0.127864	0	0.160748	0.00187014	0	0	0	0.112203	0	0.247275	0	0	0.0333514	0	0	0.0703819	0.0103157	0.0669383	0	0	0.574009	0.832196
TCGA-AB-2936	0.245972	0	0.015041	0.134556	0.12301	0	0	0.0306357	0.013898	0	0.170818	0	0.126845	0.00237445	0	0.0204398	0	0	0.0774801	0.00577599	0	0.0331542	0	0.56263	0.830258
TCGA-AB-2937	0.147048	0.025392	0	0.139149	0	0.212687	0	0	0	0	0.127851	0	0.125564	0	0	0.0962213	0	0	0.0492583	0.038959	0.0378701	0	0	0.376327	0.92781
TCGA-AB-2938	0.0917213	0	0.0878516	0.171718	0	0.141614	0	0.0548824	0	0	0.0250278	0.02862	0.158366	0	0.0100167	0.100015	0	0	0.108157	0	0.0220097	0	0	0.503237	0.867759
TCGA-AB-2939	0.0550986	0.0900906	0.0293636	0.125144	0	0.0753225	0	0.0515269	0.003692	0	0.0023916	0.0451427	0.176033	0	0	0.0296694	0	0	0.158489	0	0.158037	0	0	0.450454	0.893295
TCGA-AB-2940	0.0726744	0.036576	0.0605479	0.155887	0.00932777	0	0	0.0298986	0.013067	0	0.0948576	0.00966286	0.195343	0	0	0.0661368	0	0	0.177484	0	0.0380811	0.0404564	0	0.576603	0.833054
TCGA-AB-2941	0.10015	0.0285207	0.0150161	0.0577992	0	0.197766	0	0	0	0	0.10545	0	0.171882	0	0	0.0775155	0	0	0.132448	0.0225068	0.0560451	0.0349012	0	0.418308	0.907747
TCGA-AB-2942	0.0511959	0.0587473	0	0.107562	0	0.167778	0	0.0172795	0	0	0.0446817	0	0.298953	0	0	0.0859753	0	0	0.103794	0	0.0640332	0	0	0.525021	0.858468
TCGA-AB-2943	0.181804	0	0.0403175	0.217983	0.0747317	0	0	0	0.035068	0	0.166281	0	0.152352	0	0	0.01168	0	0	0.0160161	0.0321917	0.0715746	0	0	0.584135	0.817541
TCGA-AB-2944	0.109308	0.0374645	0.0357089	0.0661567	0	0.249068	0	0	0	0	0.0701777	0	0.191957	0	0	0.0485811	0	0	0.0374335	0.0189158	0.118832	0.0163967	0	0.379122	0.925355
TCGA-AB-2946	0.0386965	0.0587663	0.0474526	0.0833887	0	0.126197	0	0.0301539	0	0	0.0545718	0	0.294127	0	0	0.0920795	0	0	0.0961201	0	0.0784465	0	0	0.53643	0.854299
TCGA-AB-2948	0.036313	0.0543238	0.0497102	0.0646281	0	0.163736	0	0	0.0122416	0	0.0811312	0	0.308574	0	0	0.13117	0	0	0.0246119	0.00840971	0.0208997	0.0442513	0	0.541599	0.847893
TCGA-AB-2949	0.130052	0.0011596	0.0326183	0.0282769	0	0.177494	0	0	0.0167896	0	0.105248	0	0.306713	0	0	0.0432702	0	0	0.0734118	0	0.0849654	0	0	0.468723	0.884223
TCGA-AB-2950	0.132502	0.0102051	0.0514138	0.127533	0	0.167391	0	0.00201162	0	0	0.0830795	0	0.0684986	0	0	0.150703	0	0	0.107142	0.0192169	0.0803028	0	0	0.409017	0.911773
TCGA-AB-2952	0.131907	0	0.0462301	0.162499	0	0.0700425	0	0.0169075	0.0138379	0	0.102308	0	0.236915	0	0	0.0999682	0	0	0.0259678	0.0336538	0.059175	0.000588765	0	0.553068	0.842729
TCGA-AB-2954	0.0868998	0	0.0153241	0.0218066	0	0.138268	0	0.0379782	0	0	0.0853462	0	0.328946	0	0	0.105184	0	0	0.114602	0	0.0433998	0.0222449	0	0.499507	0.870084
TCGA-AB-2955	0.0289862	0.185698	0	0.173142	0.0497048	0	0	0.0366002	0.000205794	0.0192857	0	0.0728408	0.137426	0	0	0.0395087	0	0.00193097	0.140657	0	0.114013	0	0	0.390237	0.920601
TCGA-AB-2956	0.153857	0.00122645	0	0.0867548	0	0.0954742	0	0	0	0	0.0650572	0	0.353454	0	0	0.142694	0	0.00371096	0.00949949	0	0.0882715	0	0	0.445671	0.894601
TCGA-AB-2959	0.159329	0.0207095	0.0243559	0.152232	0	0.15361	0.0463318	0	0	0.0160433	0.0276908	0.0281012	0.143499	0	0	0.0823763	0	0	0.100452	0	0.0452688	0	0	0.52709	0.856237
TCGA-AB-2963	0.0473648	0.0280435	0.0376325	0.00662619	0	0.161368	0	0	0	0	0.0910685	0	0.269648	0	0	0.101923	0	0	0.0890002	0.014227	0.0879637	0.0651353	0	0.478606	0.879982
TCGA-AB-2964	0.0888928	0.0483546	0.0506241	0.113083	0	0.162175	0	0	0	0	0.0687232	0	0.0798035	0	0	0.101465	0	0	0.156753	0.0112147	0.11891	0	0	0.470144	0.88473
TCGA-AB-2965	0.0285934	0.0385366	0.0403545	0.0711283	0	0.0990928	0	0.00414878	0	0	0.0189817	0.0103294	0.333331	0	0	0.121839	0	0.00398337	0.125961	0	0.103721	0	0	0.500435	0.87016
TCGA-AB-2966	0.177179	0.0815475	0.012539	0.0752016	0	0.241476	0	0	0	0.038511	0.118294	0	0.0525464	0	0	0.0748474	0	0	0.0478555	0.0012857	0.0787168	0	0	0.474281	0.879583
TCGA-AB-2967	0.0364934	0.0300427	0.0536759	0.00952667	0	0.151815	0	0	0	0	0.0652865	0	0.324461	0	0	0.122977	0	0.00256507	0.0743618	0	0.0949544	0.03384	0	0.523671	0.858116
TCGA-AB-2969	0.0801551	0.029659	0.007809	0.0375985	0	0.10928	0	0.0199013	0	0	0.0477744	0	0.425146	0	0.00211662	0.110868	0	0.00268046	0.0603311	0	0.0663613	0.00031913	0	0.508484	0.862986
TCGA-AB-2970	0.0811447	0.0269924	0.0576734	0.0769936	0	0.148315	0.00571569	0	0	0	0.0583768	0	0.274042	0	0	0.155667	0	0	0.0658014	0	0.0492785	0	0	0.497341	0.872241
TCGA-AB-2971	0.00600382	0.0738744	0.0394003	0.1309	0	0.107476	0	0.0424032	0	0	0.0586265	0	0.317716	0	0	0.0934463	0	0	0.0781707	0	0.0479804	0.00400213	0	0.543254	0.849136
TCGA-AB-2972	0.0508477	0.0741994	0.0635746	0.157714	0	0.130678	0	0.0386651	0.0197237	0	0.145591	0	0.0628781	0	0	0.0278454	0	0	0.0861375	0.051899	0.090246	0	0	0.449273	0.892559
TCGA-AB-2973	0.085259	0.0156929	0.0353979	0.121037	0	0.0712755	0.049059	0	0	0	0.0631203	0	0.387556	0	0	0.0639298	0	0	0.0484192	0	0.0346886	0.0245652	0	0.606896	0.811985
TCGA-AB-2975	0.0156064	0.113765	0.0866399	0.236781	0.0122369	0.0195774	0	0.0206007	0	0	0.0339447	0.0380366	0.210037	0	0	0.0255761	0	0	0.136347	0.000384975	0.041025	0.00944175	0	0.438513	0.898008
TCGA-AB-2976	0.0977838	0.0238462	0.0465133	0.0673163	0	0.165158	0	0	0	0	0.0871248	0	0.163022	0	0	0.0980332	0	0	0.0672605	0.0461593	0.137783	0	0	0.380199	0.924323
TCGA-AB-2977	0.092446	0.0428963	0.0085639	0.0999739	0	0.0899625	0	0.0710591	0.00808468	0	0.0571234	0	0.348347	0	0	0.0781354	0	0	0.0560369	0.00671854	0.0399286	0.00072366	0	0.545647	0.845856
TCGA-AB-2978	0.115157	0	0.066469	0.212905	0	0.02993	0	0	0	0	0.0757441	0	0.246709	0	0	0.0328832	0	0	0.0871911	0.0462485	0.0697229	0.0170403	0	0.556893	0.83997
TCGA-AB-2979	0.13338	0.0278904	0.0211714	0.118843	0	0.0862174	0	0.0345501	0	0	0.10119	0	0.187851	0	0	0.127695	0	0	0.115953	0.0091545	0.0361042	0	0	0.490876	0.875106
TCGA-AB-2980	0.0571165	0.0822886	0.0333046	0.106156	0	0.187067	0	0.0890899	0	0	0.0401676	0.0235175	0.0614205	0	0	0.0682801	0	0.00199697	0.172436	0	0.0771599	0	0	0.429254	0.90257
TCGA-AB-2981	0.00682173	0.0394902	0.0207009	0.00216959	0	0.140797	0.0179585	0.00569731	0	0	0.0580639	0	0.282881	0	0.0352788	0.161853	0	0	0.0778962	0	0.081917	0.068475	0	0.57015	0.835647
TCGA-AB-2983	0.0978988	0.0666183	0.042329	0.134288	0	0.065001	0	0.00219193	0.0102115	0	0.0792684	0	0.201306	0	0	0.171958	0	0	0.0846427	0	0.0442864	0	0	0.483953	0.878354
TCGA-AB-2984	0.183817	0	0.0372092	0.121419	0	0.133867	0	0.0646472	0	0	0.00176294	0.0584319	0.0378964	0	0	0.118485	0	0	0.151127	0	0.0913384	0	0	0.411925	0.910499
TCGA-AB-2985	0.0257476	0.0482045	0.0316476	0.136654	0	0.127983	0	0.0123059	0	0	0.0513717	0.00105588	0.381907	0	0.000573969	0.103392	0	0	0.0434027	0	0	0.0357544	0	0.594073	0.817003
TCGA-AB-2986	0.0902922	0	0.0517381	0.176311	0	0.114346	0	0.0185942	0.0366182	0	0.067249	0	0.117628	0	0	0.0261648	0	0	0.126724	0	0.105548	0.0687867	0	0.496345	0.870696
TCGA-AB-2987	0.0455184	0.0722823	0.00604273	0.172091	0	0.13925	0	0.0138076	0.0157303	0	0.0386853	0	0.24385	0	0.0152276	0.177863	0	0	0	0.0160883	0	0.043563	0	0.639551	0.796254
TCGA-AB-2988	0.101049	0.0363787	0.0412305	0.027882	0	0.247561	0	0	0	0	0.102373	0	0.194527	0	0	0.102958	0	0.000339236	0.00310881	0.0116412	0.130952	0	0	0.37215	0.928351
TCGA-AB-2990	0.164733	0.0120038	0.0496125	0.203311	0	0.014472	0	0.0617082	0	0	0.0800436	0.0203779	0.134527	0	0	0.0187951	0	0	0.152269	0	0.0690404	0.0191069	0	0.503255	0.865799
TCGA-AB-2991	0.121942	0	0.0651262	0.189502	0.00935163	0	0	0.0801458	0.0050432	0	0.0842139	0.0232776	0.163859	0	0	0.0489365	0	0	0.164716	0	0.0438869	0	0	0.452366	0.891483
TCGA-AB-2993	0.0586993	0.097958	0.0601838	0	0	0.142326	0	0.00485394	0	0	0.0653581	0	0.11628	0	0	0.0856745	0	0	0.189492	0	0.176159	0.00301507	0	0.412381	0.91066
TCGA-AB-2994	0.00848103	0.137835	0	0.132025	0.0489237	0	0	0	0.0315512	0	0.102868	0.0289143	0.18786	0	0	0.00352445	0	0	0.206706	0	0.105279	0.00603195	0	0.484867	0.87616
TCGA-AB-2995	0.136481	0	0.0922935	0.192363	0	0.175604	0	0.0404598	0.0165563	0	0.139174	0	0.0598497	0	0	0.0358641	0	0	0.0689115	0.0063932	0.036049	0	0	0.543504	0.840258
TCGA-AB-2996	0.10291	0	0.0864823	0.0789778	0	0.096416	0	0.0126596	0	0	0.0786609	0	0.331445	0	0	0.0794388	0	0	0.104446	0.0282366	0.000326279	0	0	0.538444	0.849593
TCGA-AB-2998	0.102984	0	0.00218265	0.13648	0	0.024515	0	0.0273584	0.000190468	0	0.0927483	0.051221	0.205904	0	0	0.0247567	0	0	0.22494	0	0.106719	0	0	0.373756	0.928644
TCGA-AB-2999	0.0975223	0.00345925	0.0434049	0.125948	0	0.223046	0	0.00998532	0	0	0.109035	0	0.0800691	0	0	0.0297925	0	0	0.129388	0.0285614	0.119789	0	0	0.49212	0.871867
TCGA-AB-3000	0.0304879	0.15198	0	0.0355818	0.0325302	0.0627481	0	0	0	0	0.151297	0	0.169024	0	0	0.170967	0	0	0.101845	0.0127302	0.0607211	0.0200875	0	0.464427	0.887525
TCGA-AB-3002	0.120849	0.0320654	0.0467874	0.210573	0	0	0	0.0347266	7.28705e-05	0	0.0509769	0.00559984	0.179067	0	0	0.122791	0	0	0.0704991	0.00247043	0.123521	0	0	0.514869	0.86326
TCGA-AB-3005	0.0856526	0.0751683	0.0461776	0.111835	0	0.0915595	0	0.0411638	0.00356241	0	0.0251934	0.0327914	0.269473	0	0	0.183064	0	0	0.0236947	0	0.0106639	0	0	0.417917	0.907845
TCGA-AB-3006	0.150721	0.0395653	0.0378369	0.13332	0.0078892	0.0455579	0	0.039457	0	0	0.103375	0.0150655	0.0946213	0	0	0.0370334	0	0	0.173679	0.00257526	0.119304	0	0	0.434219	0.900034
TCGA-AB-3007	0.168878	0	0.0312509	0.210244	0	0.0600856	0	0.0601318	0.00627764	0	0.084827	0.0110408	0.14034	0	0	0.0052424	0	0.00107248	0.166863	0	0.0537459	0	0	0.425794	0.904192
TCGA-AB-3008	0.16844	0.0529295	0.016093	0.0638325	0	0.128176	0	0.0401211	0	0.0388512	0.083161	0	0.0921691	0	0	0.15649	0	0	0.0677287	0.00836684	0.0836406	0	0	0.4577	0.889457
TCGA-AB-3009	0.193498	0	0.0612065	0.154787	0.0649515	0	0	0.0110672	0.0311636	0	0.12857	0	0.114042	0	0	0.0539015	0	0.00443927	0.11084	0	0.0715335	0	0	0.413699	0.909904
TCGA-AB-3011	0.176012	0.010352	0.0712666	0.103903	0	0.154006	0	0	0.00354025	0	0.0403962	0	0.085738	0	0	0.128998	0	0	0.165144	0	0.0606445	0	0	0.432769	0.901008
TCGA-AB-3012	0.10436	0.00418977	0.0542526	0.0853972	0	0.127751	0	0.0472646	0	0	0.0751666	0	0.107388	0	0	0.0727666	0	0	0.18295	0.0335395	0.104975	0	0	0.429936	0.902582

[truncated: 10 more sheets: S11, S12, S13, S14, S15, S16, S17, S18, S19, S20]
